# Supplementary material for: Gallionellaceae pangenomic analysis reveals insight into phylogeny, metabolic flexibility, and iron oxidation mechanisms
Source: mSystems. 2023 Oct 26;8(6):e00038-23. doi: 10.1128/msystems.00038-23 (PMC10734462; doi:10.1128/msystems.00038-23)
Supplement: Supplemental Tables — Tables S1–S6. [file msystems.00038-23-s0002.xlsx]

## Sheet: Table of Contents
Table of Contents
Table/tab	Description
TABLE S1	The table of chosen genomes with completeness, contamination, 16S rRNA pres/abs, environmental and geographic metadata from databases and publications, and publication DOIs if applicable.
TABLE S2	% Identity of 16S rRNA sequences, and ANI and AAI matrices.
TABLE S3	Table of GOLD Ecosystem Classifications.
TABLE S4	Table of key metabolic genes.
TABLE S5	All considered genomes with databases and accession numbers.
TABLE S6	Naming conventions used for MAGs in this study.

## Sheet: Table S1
Name used in this study	Completeness	Contamination	Genome has 16S gene? (Yes/No)	Isolate/MAG	Environment Characteristics (from databases and literature)	Geographic location org. is from (from databases and literature)	Literature Reference(s)
Ca_Houarnoksidobacter_IN7	90.16	6.85	No	environmental MAG	aquifer with upwellings of deep, anoxic, Fe-rich groundwater that is ~100 years old	Guidel, Brittany, Western France	Bethencourt, L. et al. 2020, doi: 10.1093/femsec/fiaa036
Ca_Nitrotoga_AM1P	98.34	0.7	Yes	enrichment culture MAG	bay, eelgrass zone	Shizuoka, Japan	Ishii et al., 2020, doi:10.1111/1462-2920.15015
Ca_Nitrotoga_CP45	97	0.3	Yes	enrichment culture MAG	riverwater	Denver, CO	Boddicker and Mosier, 2018, doi: 10.1038/s41396-018-0240-8 and Ishii et al., 2020, doi: 10.1111/1462-2920.15015
Ca_Nitrotoga_fabula_KNB	97.16	1.3	Yes	isolate	activated sludge from a wastewater treatment plant	Klosterneuburg, Austria	Kitzinger et al., 2018, doi: 10.1128/mbio.01186-18
Ca_Nitrotoga_GL_E1	94.55	0	No	environmental MAG	freshwater lake	Lake Erie, US	Podowski, et al. 2022, doi: 10.1128/mbio.02379-21
Ca_Nitrotoga_GL_H1	94.47	0	No	environmental MAG	mid-hypolimnion of freshwater lake (Lake Huron)	Lake Huron, US	Podowski, et al. 2022, doi: 10.1128/mbio.02379-21
Ca_Nitrotoga_GL_H2	89.94	0.47	No	environmental MAG	mid-hypolimnion of freshwater lake (Lake Huron)	Lake Huron, US	Podowski, et al. 2022, doi: 10.1128/mbio.02379-21
Ca_Nitrotoga_GL_M1	93.29	0	No	environmental MAG	freshwater lake	Lake Michigan, US	Podowski, et al. 2022, doi: 10.1128/mbio.02379-21
Ca_Nitrotoga_GL_O1	94.31	0	No	environmental MAG	freshwater lake	Lake Ontario, US	Podowski, et al. 2022, doi: 10.1128/mbio.02379-21
Ca_Nitrotoga_LAW	98.18	0.3	Yes	enrichment culture MAG	creek sediment; Cherry Creek reek under Larimer Street bridge	Cherry Creek, Denver, CO	Boddicker and Mosier, 2018, doi: 10.1038/s41396-018-0240-8 and Ishii et al., 2020, doi: 10.1111/1462-2920.15015
Ca_Nitrotoga_MKT	98.18	0.3	Yes	enrichment culture MAG	creek sediment; Cherry Creek reek under Market Street bridge	Cherry Creek, Denver, CO	Boddicker and Mosier, 2018, doi: 10.1038/s41396-018-0240-8 and Ishii et al., 2020, doi: 10.1111/1462-2920.15015
Ca_Nitrotoga_SL_21	81.4	0.66	Yes	environmental MAG	non-marine, saline water from a permanently stratified lake	Sakinaw lake, British Columbia, Canada	Unpublished and publically available, permission granted by Dr. Steven Hallam, The University of British Columbia
Ca_Nitrotoga_SPKER	98.18	0.24	Yes	enrichment culture MAG	riverwater; South Platte River near Kersey	South Platter River, Denver, CO	Boddicker and Mosier, 2018, doi: 10.1038/s41396-018-0240-8 and Ishii et al., 2020, doi: 10.1111/1462-2920.15015
Ca_Nitrotoga_UBA7399	82.6	0	No	environmental MAG	freshwater lake	Lake Lanier, Georgia, USA	Parks, et al. 2017, doi: 10.1038/s41564-017-0012-7
Ferrigenium_BP06	93.2	0	No	environmental MAG	freshwater sediment	Bremen, Germany	Huang, et al. 2021, doi:10.1159/000517083
Ferrigenium_KS_1	98.29	0.48	Yes	enrichment culture MAG	enrichment culture from sediment taken from a city ditch - from culture maintained at Tuebingen (Germany) by Kappler Lab (since 1996?)	Bremen, Germany	He, et al., 2016, doi: 10.1128/AEM.03493-15
Ferrigenium_KS_2	98.29	0.48	Yes	enrichment culture MAG	enrichment culture from sediment taken from a city ditch - from culture maintained at Univeristy of University of Wisconsin, Madison (WI, USA) by Roden Lab since 1998	Bremen, Germany	He, et al., 2016, doi: 10.1128/AEM.03493-15
Ferrigenium_kumadai_An22	98.89	1.43	Yes	isolate	soil from a rice paddy field	Anjo, Japan	Khalifa, et al. 2018, doi: 10.1099/ijsem.0.002882
Ferriphaselus_amnicola_OYT1	98.34	0.59	Yes	isolate	groundwater with iron mat	Tokyo, Japan	Kato et al., 2014, doi: 10.1099/ijs.0.058487-0 and Kato et al., 2015, doi: 10.3389/fmicb.2015.01265
Ferriphaselus_CF_38	90.73	2.64	No	environmental MAG	groundwater from a basaltic formation	CO2-injection site associated with the Hellisheidi geothermal powerplant (SW-Iceland)	Unpublished and part of private collection, permission granted by Aurélien Lecoeuvre, Dr. Emmanuelle Gérard, Dr. Bénédicte Ménez, paper describing site Trias and Ménez, et al. 2017; doi: 10.1038/s41467-017-01288-8
Ferriphaselus_R1	98.34	0	Yes	isolate	groundwater with iron mat	Delaware, US	Krepski et al., 2012, doi: 10.1111/j.1462-2920.2011.02652.x and Kato et al., 2015, doi: 10.3389/fmicb.2015.01265
Gallionella_9BH_112	98.89	0.95	No	environmental MAG	rhizosphere soil from rice plant in paddy mesocosm	Newark, Delaware	Chan, C.S. et al. 2023, doi: 10.1128/aem.00570-23
Gallionella_AHP_13	99.52	4.47	No	environmental MAG	permafrost - A20_80cm_0.25M	Axel Heiberg Island,Nunavut, Canada	Chauhan, et al. 2014, doi: 10.1128/genomeA.01217-14
Gallionella_AHP_15	95.2	2.34	No	environmental MAG	permafrost - A15_80cm_0M	Axel Heiberg Island,Nunavut, Canada	Chauhan, et al. 2014, doi: 10.1128/genomeA.01217-14
Gallionella_AHS_4121	95.06	1.26	No	environmental MAG	soil/crysols, slightly acidic pH 5.5-6, samples taken at 5cm depth	Axel Heiberg Island,Nunavut, Canada	Lau, et al., 2015, doi: 10.1038/ismej.2015.13 and Parks, et al. 2017, doi: 10.1038/s41564-017-0012-7
Gallionella_AHS_4737	87.98	3.1	No	environmental MAG	soil/crysols, slightly acidic pH 5.5-6, samples taken at 5cm depth	Axel Heiberg Island,Nunavut, Canada	Lau, et al., 2015, doi: 10.1038/ismej.2015.13 and Parks, et al. 2017, doi: 10.1038/s41564-017-0012-7
Gallionella_AHS_6045	92.81	1.31	No	environmental MAG	soil/crysols, slightly acidic pH 5.5-6, samples taken at 5cm depth	Axel Heiberg Island,Nunavut, Canada	Lau, et al., 2015, doi: 10.1038/ismej.2015.13 and Parks, et al. 2017, doi: 10.1038/s41564-017-0012-7
Gallionella_AK_9	80.16	2.1	No	environmental MAG	artic soil from wetland/permafrost	Alaska, USA	Nalven, et al., 2020, doi: 10.1111/1462-2920.15121
Gallionella_BEO_14	90.58	1.44	No	environmental MAG	arctic peat soil/permafrost	Barrow Environmental Observatory, Barrow, Alaska	Unpublished and publically available, permission granted by Dr. Janet Jansson, Pacific Northwest National Laboratory (PNNL)
Gallionella_BEO_15	90.16	2.15	No	environmental MAG	arctic peat soil/permafrost	Barrow Environmental Observatory, Barrow, Alaska	Unpublished and publically available, permission granted by Dr. Janet Jansson, Pacific Northwest National Laboratory (PNNL)
Gallionella_capsiferriformans_ES2	99.37	0.78	Yes	isolate	groundwater	Michigan, US	Emerson et al., 2013, doi: 10.3389/fmicb.2013.00255
Gallionella_CB_2	97.45	1.44	No	environmental MAG	freshwater lake	Crystal Bog, Wisconsin	Unpublished and publically available, permission granted by Dr. Katherine McMahon, University of Wisconsin-Madison
Gallionella_CB_3	99.52	4.78	No	environmental MAG	freshwater lake	Crystal Bog, Wisconsin	Unpublished and publically available, permission granted by Dr. Katherine McMahon, University of Wisconsin-Madison
Gallionella_CB_4	99.52	0.76	No	environmental MAG	freshwater lake	Crystal Bog, Wisconsin	Unpublished and publically available, permission granted by Dr. Katherine McMahon, University of Wisconsin-Madison
Gallionella_CB_4b	86.19	0.28	No	environmental MAG	freshwater lake	Crystal Bog, Wisconsin	Unpublished and publically available, permission granted by Dr. Katherine McMahon, University of Wisconsin-Madison
Gallionella_CB_6	91.61	0.24	No	environmental MAG	freshwater lake	Crystal Bog, Wisconsin	Unpublished and publically available, permission granted by Dr. Katherine McMahon, University of Wisconsin-Madison
Gallionella_CB_6b	98.57	0.57	No	environmental MAG	freshwater lake	Crystal Bog, Wisconsin	Unpublished and publically available, permission granted by Dr. Katherine McMahon, University of Wisconsin-Madison
Gallionella_CB_9	84.94	0.5	Yes	environmental MAG	freshwater lake	Crystal Bog, Wisconsin	Unpublished and publically available, permission granted by Dr. Katherine McMahon, University of Wisconsin-Madison
Gallionella_CF_36	97.3	2.46	No	environmental MAG	groundwater from a basaltic formation	CO2-injection site associated with the Hellisheidi geothermal powerplant (SW-Iceland)	Unpublished and part of private collection, permission granted by Aurélien Lecoeuvre, Dr. Emmanuelle Gérard, Dr. Bénédicte Ménez, paper describing site Trias and Ménez, et al. 2017; doi: 10.1038/s41467-017-01288-8
Gallionella_CG_15	80.99	0.57	No	environmental MAG	freshwater, cold geyser	Crystal Geyser, Utah	Burstein, et al., 2016, doi: 10.1038/ncomms10613 and Probst et al., 2018, doi: 10.1038/s41564-017-0098-y
Gallionella_CG_18	86.38	2.03	No	environmental MAG	freshwater, cold geyser	Crystal Geyser, Utah	Part of a private collection, permission granted by Dr. Alexander J. Probst, Probst et al., 2018, doi: 10.1038/s41564-017-0098-y
Gallionella_CG_61	86.06	1.66	No	environmental MAG	freshwater, cold geyser	Crystal Geyser, Utah	Part of a private collection, permission granted by Dr. Alexander J. Probst, Probst et al., 2018, doi: 10.1038/s41564-017-0098-y
Gallionella_CG_997	82.91	3.69	No	environmental MAG	freshwater, cold geyser	Crystal Geyser, Utah	Burstein, et al., 2016, doi: 10.1038/ncomms10613 and Probst et al., 2018, doi: 10.1038/s41564-017-0098-y
Gallionella_DBNF_25	96.67	1.43	No	environmental MAG	AMD site biofilm from limestone lined outflow channel	Daniel Boone National Forest, KY	Grettenberger and Hamilton, 2020, doi: 10.1101/2020.07.02.185728
Gallionella_DBNF_26	94.44	2.41	No	environmental MAG	AMD site biofilm from emergence, outflow channel, and Rose Pool	Daniel Boone National Forest, KY	Grettenberger and Hamilton, 2020, doi: 10.1101/2020.07.02.185728
Gallionella_DP16D	88.58	3.01	No	environmental MAG	groundwater	Tennessee, United States	Tian, et al. 2020, doi: 10.1186/s40168-020-00825-w
Gallionella_DWTP_16	85	2.45	No	environmental MAG	drinking water/groundwater in a Dutch drinking water treatment plant (DWTP)	Rabund University	Poghosyan, et al. 2020, doi: 10.1101/2020.05.19.103440
Gallionella_IN14	91.45	2.94	No	environmental MAG	aquifer with upwellings of deep, anoxic, Fe-rich groundwater that is ~100 years old	Guidel, Brittany, Western France	Bethencourt, L. et al. 2020, doi: 10.1093/femsec/fiaa036
Gallionella_IN19	97.94	1.71	No	environmental MAG	aquifer with upwellings of deep, anoxic, Fe-rich groundwater that is ~100 years old	Guidel, Brittany, Western France	Bethencourt, L. et al. 2020, doi: 10.1093/femsec/fiaa036
Gallionella_IN5	95.75	4.43	No	environmental MAG	aquifer with upwellings of deep, anoxic, Fe-rich groundwater that is ~100 years old	Guidel, Brittany, Western France	Bethencourt, L. et al. 2020, doi: 10.1093/femsec/fiaa036
Gallionella_KB_74	91.53	2.76	No	environmental MAG	freshwater - 10m deep	Kabuno Bay, South-Kivu, Congo	Unpublished and publically available, permission granted by Dr. Sean Crowe, DOE Joint Genome Institute
Gallionella_KB_78	96.13	1.79	No	environmental MAG	freshwater - 10m deep	Kabuno Bay, South-Kivu, Congo	Unpublished and publically available, permission granted by Dr. Sean Crowe, DOE Joint Genome Institute
Gallionella_KV_32	95.24	1.3	No	environmental MAG	water sample released from chimney V59 from Kolumbo volcano, from a marine ecosystem	Kolumbo volcano, Aegean Sea	Unpublished and publically available, permission granted by Dr. Emiley Eloe-Fadrosh, DOE Joint Genome Institute
Gallionella_MDM_16	96.59	1.51	No	environmental MAG	unchlorinated drinking water from a wastwater treatment plant	Netherlands	Unpublished and publically available, permission granted by Dr. Ramunas Stepanauskas, Bigelow Laboratory for Ocean Sciences, Dr. Tanja Woyke, DOE Joint Genome Institute, and Dr. Paul van der Wielen, KWR Water Research Institute
Gallionella_MDM_17	93.81	1.67	No	environmental MAG	unchlorinated drinking water from a wastwater treatment plant	Netherlands	Unpublished and publically available, permission granted by Dr. Ramunas Stepanauskas, Bigelow Laboratory for Ocean Sciences, Dr. Tanja Woyke, DOE Joint Genome Institute, and Dr. Paul van der Wielen, KWR Water Research Institute
Gallionella_palsa_1007	96.87	0.5	Yes	environmental MAG	thawing permafrost peatland	Stordalen Mire, Sweden	Woodcroft, et al. 2018, https://doi.org/10.1038/s41586-018-0338-1
Gallionella_palsa_995	93.64	5.34	No	environmental MAG	thawing permafrost peatland	Stordalen Mire, Sweden	Woodcroft, et al. 2018, https://doi.org/10.1038/s41586-018-0338-1
Gallionella_RIF_110	95.48	1.39	No	environmental MAG	rifle aquifer	Rifle Aquifer, Rifle, Colorado, US	Anantharamen, et al. 2016, doi: 10.1038/ncomms13219
Gallionella_RIF_124	99.37	0.81	Yes	environmental MAG	rifle aquifer; Rifle well CD01 at time point 1 / A; 5m depth; 0.2 filter	Rifle Aquifer, Rifle, Colorado, US	Wrighton, et al. 2012, doi: 10.1126/science.1224041 and Brown, et al., 2015, doi: 10.1038/nature14486; and Anantharamen, et al. 2016, doi: 10.1038/ncomms13219
Gallionella_RIF_142	81.71	0.48	No	environmental MAG	rifle aquifer	Rifle Aquifer, Rifle, Colorado, US	Anantharamen, et al. 2016, doi: 10.1038/ncomms13219
Gallionella_RIF_18	84.37	3.02	No	environmental MAG	rifle aquifer	Rifle Aquifer, Rifle, Colorado, US	Anantharamen, et al. 2016, doi: 10.1038/ncomms13219
Gallionella_RIF_22	87.75	6.3	No	environmental MAG	rifle aquifer	Rifle Aquifer, Rifle, Colorado, US	Anantharamen, et al. 2016, doi: 10.1038/ncomms13219
Gallionella_RIF_47	93.1	3.68	No	environmental MAG	rifle aquifer	Rifle Aquifer, Rifle, Colorado, US	Anantharamen, et al. 2016, doi: 10.1038/ncomms13219
Gallionella_ShG14-8	99.37	1.31	Yes	environmental MAG	AMD; wellwater; acidic mine drainage (ph 2.65) from abandoned open-cast mine at Sherlovaya Gora in Transbaikal Area	Eastern Siberia, Russia	Kadnikov et al., 2016 doi:10.1134/S002626171604010X
Gallionella_TB_08	98.57	0.76	No	environmental MAG	freshwater lake, lentic	Trout Bog, Vilas County, Wisconsin	He, et al., 2019, doi: 10.1128/mSphere.00436-18, Bendall, et al., 2016, doi: 10.1038/ismej.2015.241, and Linz, et al., 2018, doi: 10.7717/peerj.6075
Gallionella_TB_7	95.73	1.45	Yes	environmental MAG	freshwater lake, lentic	Trout Bog, Vilas County, Wisconsin	He, et al. 2019, doi: 10.1128/mSphere.00436-18; Bendall, et al. 2016, doi: 10.1038/ismej.2015.241; and Linz, et al. 2018, doi: 10.7717/peerj.6075
Gallionella_TB_8	98.1	1.16	No	environmental MAG	freshwater lake, lentic	Trout Bog, Vilas County, Wisconsin	He, et al. 2019, doi: 10.1128/mSphere.00436-18; Bendall, et al. 2016, doi: 10.1038/ismej.2015.241; and Linz, et al. 2018, doi: 10.7717/peerj.6075
Sideroxydans_9BB_43	99.44	0	No	environmental MAG	bulk soil from around rice plant in paddy	Newark, Delaware	Chan, C.S. et al. 2023, doi: 10.1128/aem.00570-23
Sideroxydans_9BH_100	99.44	0	No	environmental MAG	rhizosphere soil from rice plant in paddy mesocosm	Newark, Delaware	Chan, C.S. et al. 2023, doi: 10.1128/aem.00570-23
Sideroxydans_9BH_189	85.6	1.43	No	environmental MAG	rhizosphere soil from rice plant in paddy mesocosm	Newark, Delaware	Chan, C.S. et al. 2023, doi: 10.1128/aem.00570-23
Sideroxydans_9GH_6	99.44	0	Yes	environmental MAG	rhizosphere soil from rice plant in paddy mesocosm	Newark, Delaware	Chan, C.S. et al. 2023, doi: 10.1128/aem.00570-23
Sideroxydans_9IH_207	98.49	0	No	environmental MAG	rhizosphere soil from rice plant in paddy mesocosm	Newark, Delaware	Chan, C.S. et al. 2023, doi: 10.1128/aem.00570-23
Sideroxydans_9IH_78	98.1	0	No	environmental MAG	rhizosphere soil from rice plant in paddy mesocosm	Newark, Delaware	Chan, C.S. et al. 2023, doi: 10.1128/aem.00570-23
Sideroxydans_BSS_16	99.37	0.03	No	environmental MAG	brackish water sediment	Baltic Sea, Sweden	Unpublished and publically available, permission granted by Dr. Ozge Eyice-Broadbent, Queen Mary University of London
Sideroxydans_CC_14	96.43	0.03	No	environmental MAG	freshwater pond sediment	Crawford Collection of the Royal Observatory Edinburgh	Unpublished and publically available, permission granted by Dr. Rosalind Allen, The University of Edinburgh
Sideroxydans_CDW	91.78	0.63	No	environmental MAG	raw water from a drinking water system	Champaign, Illinois, US	Zhang, Y., et al. 2017, https://doi.org/10.3389/fmicb.2017.02036
Sideroxydans_CF_37	98.89	0.48	No	environmental MAG	groundwater from a basaltic formation	CO2-injection site associated with the Hellisheidi geothermal powerplant (SW-Iceland)	Unpublished and part of private collection, permission granted by Aurélien Lecoeuvre, Dr. Emmanuelle Gérard, Dr. Bénédicte Ménez, paper describing site Trias and Ménez, et al. 2017; doi: 10.1038/s41467-017-01288-8
Sideroxydans_CG_210	88.52	3.51	No	environmental MAG	subsurface aquifer	Crystal Geyser, Utah	Part of a private collection, permission granted by Dr. Alexander J. Probst, Probst et al., 2018, doi: 10.1038/s41564-017-0098-y
Sideroxydans_CL21	99.37	0.79	Yes	isolate	fen, soil/peat core	Northern Bavaria, Germany	Cooper, et al., 2020, doi: 10.1128/MRA.01444-19 and Ludecke et al., 2010, doi: 10.1111/j.1462-2920.2010.02251.x
Sideroxydans_CP_18	97.86	0.24	Yes	environmental MAG	in situ water column - Chocolate Pots Vent Pool	Chocolate Pots, Yellowstone National Park, Wyoming, US	Fortny, et al. 2018, doi: 10.3389/fmicb.2018.02075
Sideroxydans_CP_19	95.94	0.32	No	environmental MAG	Hot spring sediment - Chocolate Pots Core 3, 1cm	Chocolate Pots, Yellowstone National Park, Wyoming, US	Fortny, et al. 2018, doi: 10.3389/fmicb.2018.02075
Sideroxydans_CP_30	88.71	0	No	environmental MAG	hot spring sediment - Chocolate Pots Core 2, 1cm	Chocolate Pots, Yellowstone National Park, Wyoming, US	Fortny, et al. 2018, doi: 10.3389/fmicb.2018.02075
Sideroxydans_DWTP_08	98.57	2.3	No	environmental MAG	drinking water/groundwater in a Dutch drinking water treatment plant (DWTP) - from a wall biofilm in the plant	Rabund University	Poghosyan, et al. 2020, doi: 10.1101/2020.05.19.103440
Sideroxydans_DWTP_18	97.36	5.02	No	environmental MAG	drinking water/groundwater in a Dutch drinking water treatment plant (DWTP) - from the primary rapid sand filter	Rabund University	Poghosyan, et al. 2020, doi: 10.1101/2020.05.19.103440
Sideroxydans_GW715	98.41	4.65	No	environmental MAG	groundwater	Tennessee, United States	Tian, et al. 2020, doi: 10.1186/s40168-020-00825-w
Sideroxydans_IN3	93.25	1.19	No	environmental MAG	aquifer with upwellings of deep, anoxic, Fe-rich groundwater that is ~100 years old	Guidel, Brittany, Western France	Bethencourt, L. et al. 2020, doi: 10.1093/femsec/fiaa036
Sideroxydans_KW_1	95.93	2.48	No	environmental MAG	subarctic pond, lentic	Kuujjuarapik-Whapmagoostui, Canada (Site SAS2A)	Buck, M., et al., 2021, doi: 10.1038/s41597-021-00910-1
Sideroxydans_KW_2	95.09	2.37	No	environmental MAG	subarctic pond, lentic	Kuujjuarapik-Whapmagoostui, Canada (Site SAS2A)	Buck, M., et al., 2021, doi: 10.1038/s41597-021-00910-1
Sideroxydans_KW_3	90.95	3.39	No	environmental MAG	subarctic pond, lentic	Kuujjuarapik-Whapmagoostui, Canada (Site SAS2A)	Buck, M., et al., 2021, doi: 10.1038/s41597-021-00910-1
Sideroxydans_KW_4	94.69	3.94	No	environmental MAG	subarctic pond, lentic	Kuujjuarapik-Whapmagoostui, Canada (Site SAS2A)	Buck, M., et al., 2021, doi: 10.1038/s41597-021-00910-1
Sideroxydans_KW_5	92.5	4.59	No	environmental MAG	subarctic pond, lentic	Kuujjuarapik-Whapmagoostui, Canada (Site SAS2A)	Buck, M., et al., 2021, doi: 10.1038/s41597-021-00910-1
Sideroxydans_lithotrophicus_ES1	99.52	0.48	Yes	isolate	groundwater	Michigan, US	Emerson et al., 2013, doi: 10.3389/fmicb.2013.00254
Sideroxydans_LS_28	94.64	0.19	Yes	environmental MAG	freshwater lake	Lake Simoncouche, Canada	Unpublished and publically available, permission granted by Dr. David Walsh, Concordia University
Sideroxydans_MH_6222	85.31	2.38	No	environmental MAG	waste water	Medicine Hat Glauconitic field, Canada	Parks, et al. 2017, doi: 10.1038/s41564-017-0012-7
Sideroxydans_MJ	97.88	0.12	No	environmental MAG	freshwater lake, lentic	Mekkojärvi, Finland	Buck, M., et al., 2021, doi: 10.1038/s41597-021-00910-1
Sideroxydans_OI_S222	96.51	1.19	No	environmental MAG	deep subsurface groundwater (sulfur rich)	Olkiluoto, Finland	Bell, E. et al., 2020, doi: 10.1038/s41396-020-0602-x
Sideroxydans_palsa_1006	82.15	6.38	No	environmental MAG	thawing permafrost peatland	Stordalen Mire, Sweden	Woodcroft, et al. 2018, https://doi.org/10.1038/s41586-018-0338-1
Sideroxydans_RIF_24	94.69	2.93	Yes	environmental MAG	groundwater	Rifle Aquifer, Rifle, Colorado, US	Wrighton, et al. 2012, doi: 10.1126/science.1224041 and Brown, et al., 2015, doi: 10.1038/nature14486
Sideroxydans_SO_47	98.25	0.24	No	environmental MAG	groundwater well OW334 metaG, near municipal landfill	Southern Ontario, Canada	Unpublished and publically available, permission granted by Dr. Laura Hug, University of Waterloo
Sideroxydans_WG	92.7	2.29	No	environmental MAG	oil-contaminated soil from a borehole	Wietze, Germany	Eze, M. et al., 2020, doi:10.1128/mra.00333-20
Sideroxydans_X3_21	95.52	0	No	environmental MAG	groundwater	Ohio	Ahmed, et al. doi: 10.1016/j.jece.2019.103537
Ukn_Gallionellaceae_RINZ	93.65	0	No	environmental MAG	hot springs and caldera lake in caldera	Raoul Island/Rangitaahua Island, New Zealand	Unpublished, permission granted by Dr. Lucy C. Stewart, paper that describes the sampling expedition available at https://doi.org/10.1007/s00792-018-1029-4
Ukn_Gallionellaceae_X1_29	92.8	1.9	No	environmental MAG	groundwater	Ohio	Ahmed, et al. doi: 10.1016/j.jece.2019.103537

## Sheet: Table S2a
% identity of 16S rRNA sequences. All sequences >1450 bp. (isolates in bold, boxes show genera)	Ferriphaselus_amnicola_OYT1	Ferriphaselus_amnicola_OYT1 2	Ferriphaselus_amnicola_OYT1 3	Ferriphaselus_R1	Ferriphaselus_R1 4	Ferriphaselus_R1 2	Ferriphaselus_R1 3	Gallionella_TB_7	Gallionella_CB_9	Gallionella_capsiferriformans_ES2	Gallionella_capsiferriformans_ES2 2	Gallionella_capsiferriformans_ES2 3	Gallionella_RIF_124	Gallionella_ShG14_8	Gallionella_palsa_1007	Ferrigenium_kumadai_An22	Ferrigenium_kumadai_An22 2	Ferrigenium_KS_1	Ferrigenium_KS_2	Nitrotoga_fabula_KNB	Nitrotoga_fabula_KNB 2	Nitrotoga_LAW	Nitrotoga_CP45	Nitrotoga_MKT	Nitrotoga_AM1P	Nitrotoga_AM1P 2	Nitrotoga_SPKER	Sideroxydans_RIF_24	Sideroxydans_9GH_6	Sideroxydans_CL21	Sideroxydans_CL21 2	Sideroxydans_lithotrophicus_ES1	Sideroxydans_lithotrophicus_ES1 2	Sideroxydans_CP_18
Ferriphaselus_amnicola_OYT1		100	100	97.847	97.847	97.849	97.849	93.999	94.129	93.999	93.999	93.999	93.803	94.336	94.34	94.271	94.271	93.429	93.429	93.234	93.234	93.429	93.494	93.624	93.75	93.75	93.689	94.272	92.973	93.229	93.229	93.424	93.429	92.388
Ferriphaselus_amnicola_OYT1 2	100		100	97.847	97.847	97.849	97.849	93.999	94.129	93.999	93.999	93.999	93.803	94.336	94.34	94.271	94.271	93.429	93.429	93.234	93.234	93.429	93.494	93.624	93.75	93.75	93.689	94.272	92.973	93.229	93.229	93.424	93.429	92.388
Ferriphaselus_amnicola_OYT1 3	100	100		97.847	97.847	97.849	97.849	93.999	94.129	93.999	93.999	93.999	93.803	94.336	94.34	94.271	94.271	93.429	93.429	93.234	93.234	93.429	93.494	93.624	93.75	93.75	93.689	94.272	92.973	93.229	93.229	93.424	93.429	92.388
Ferriphaselus_R1	97.847	97.847	97.847		100	100	100	94.26	94.26	93.803	93.803	93.803	93.868	94.014	93.88	93.884	93.884	92.904	92.904	92.969	92.969	93.164	93.229	93.229	93.234	93.234	93.294	93.418	93.75	93.884	93.884	93.949	93.945	92.122
Ferriphaselus_R1 4	97.847	97.847	97.847	100		100	100	94.26	94.26	93.803	93.803	93.803	93.868	94.014	93.88	93.884	93.884	92.904	92.904	92.969	92.969	93.164	93.229	93.229	93.234	93.234	93.294	93.418	93.75	93.884	93.884	93.949	93.945	92.122
Ferriphaselus_R1 2	97.849	97.849	97.849	100	100		100	94.256	94.256	93.799	93.799	93.799	93.864	94.01	93.884	93.88	93.88	92.908	92.908	92.973	92.973	93.169	93.234	93.234	93.229	93.229	93.299	93.423	93.754	93.88	93.88	93.945	93.949	92.128
Ferriphaselus_R1 3	97.849	97.849	97.849	100	100	100		94.256	94.256	93.799	93.799	93.799	93.864	94.01	93.884	93.88	93.88	92.908	92.908	92.973	92.973	93.169	93.234	93.234	93.229	93.229	93.299	93.423	93.754	93.88	93.88	93.945	93.949	92.128
Gallionella_TB_7	93.999	93.999	93.999	94.26	94.26	94.256	94.256		99.869	98.236	98.236	98.236	98.302	94.535	94.589	95.44	95.44	94.785	94.785	94.271	94.271	94.792	94.857	94.857	94.86	94.86	94.792	95.322	93.481	94.007	94.007	94.007	94.003	92.047
Gallionella_CB_9	94.129	94.129	94.129	94.26	94.26	94.256	94.256	99.869		98.367	98.367	98.367	98.432	94.535	94.589	95.505	95.505	94.785	94.785	94.206	94.206	94.727	94.792	94.792	94.795	94.795	94.727	95.322	93.416	93.876	93.876	93.941	93.937	92.047
Gallionella_capsiferriformans_ES2	93.999	93.999	93.999	93.803	93.803	93.799	93.799	98.236	98.367		100	100	99.804	94.144	94.133	95.049	95.049	94.003	94.003	93.424	93.424	93.815	93.88	93.88	93.884	93.884	93.815	94.472	92.764	93.029	93.029	92.964	92.96	91.46
Gallionella_capsiferriformans_ES2 2	93.999	93.999	93.999	93.803	93.803	93.799	93.799	98.236	98.367	100		100	99.804	94.144	94.133	95.049	95.049	94.003	94.003	93.424	93.424	93.815	93.88	93.88	93.884	93.884	93.815	94.472	92.764	93.029	93.029	92.964	92.96	91.46
Gallionella_capsiferriformans_ES2 3	93.999	93.999	93.999	93.803	93.803	93.799	93.799	98.236	98.367	100	100		99.804	94.144	94.133	95.049	95.049	94.003	94.003	93.424	93.424	93.815	93.88	93.88	93.884	93.884	93.815	94.472	92.764	93.029	93.029	92.964	92.96	91.46
Gallionella_RIF_124	93.803	93.803	93.803	93.868	93.868	93.864	93.864	98.302	98.432	99.804	99.804	99.804		94.209	94.329	95.244	95.244	94.198	94.198	93.62	93.62	93.88	93.945	93.945	93.949	93.949	93.945	94.543	92.96	93.094	93.094	93.16	93.155	91.591
Gallionella_ShG14_8	94.336	94.336	94.336	94.014	94.014	94.01	94.01	94.535	94.535	94.144	94.144	94.144	94.209		97.458	94.73	94.73	95.046	95.046	94.589	94.589	94.72	94.654	94.524	94.658	94.658	94.72	94.692	93.555	94.593	94.593	94.144	94.141	93.685
Gallionella_palsa_1007	94.34	94.34	94.34	93.88	93.88	93.884	93.884	94.589	94.589	94.133	94.133	94.133	94.329	97.458		95.502	95.502	96.412	96.412	94.528	94.528	94.658	94.723	94.593	94.72	94.72	94.853	95.255	93.941	94.974	94.974	94.72	94.723	93.681
Ferrigenium_kumadai_An22	94.271	94.271	94.271	93.884	93.884	93.88	93.88	95.44	95.505	95.049	95.049	95.049	95.244	94.73	95.502		100	96.61	96.61	93.75	93.75	94.206	94.271	94.271	94.405	94.405	94.401	96.031	95.111	95.049	95.049	95.244	95.241	93.677
Ferrigenium_kumadai_An22 2	94.271	94.271	94.271	93.884	93.884	93.88	93.88	95.44	95.505	95.049	95.049	95.049	95.244	94.73	95.502	100		96.61	96.61	93.75	93.75	94.206	94.271	94.271	94.405	94.405	94.401	96.031	95.111	95.049	95.049	95.244	95.241	93.677
Ferrigenium_KS_1	93.429	93.429	93.429	92.904	92.904	92.908	92.908	94.785	94.785	94.003	94.003	94.003	94.198	95.046	96.412	96.61	96.61		100	94.723	94.723	94.853	94.919	94.788	94.915	94.915	95.049	96.034	94.463	95.366	95.366	95.502	95.505	94.007
Ferrigenium_KS_2	93.429	93.429	93.429	92.904	92.904	92.908	92.908	94.785	94.785	94.003	94.003	94.003	94.198	95.046	96.412	96.61	96.61	100		94.723	94.723	94.853	94.919	94.788	94.915	94.915	95.049	96.034	94.463	95.366	95.366	95.502	95.505	94.007
Nitrotoga_fabula_KNB	93.234	93.234	93.234	92.969	92.969	92.973	92.973	94.271	94.206	93.424	93.424	93.424	93.62	94.589	94.528	93.75	93.75	94.723	94.723		100	98.632	98.697	98.567	98.566	98.566	98.697	94.908	93.754	94.85	94.85	94.661	94.665	93.884
Nitrotoga_fabula_KNB 2	93.234	93.234	93.234	92.969	92.969	92.973	92.973	94.271	94.206	93.424	93.424	93.424	93.62	94.589	94.528	93.75	93.75	94.723	94.723	100		98.632	98.697	98.567	98.566	98.566	98.697	94.908	93.754	94.85	94.85	94.661	94.665	93.884
Nitrotoga_LAW	93.429	93.429	93.429	93.164	93.164	93.169	93.169	94.792	94.727	93.815	93.815	93.815	93.88	94.72	94.658	94.206	94.206	94.853	94.853	98.632	98.632		99.805	99.674	99.544	99.544	99.479	95.615	94.079	95.176	95.176	94.922	94.925	93.819
Nitrotoga_CP45	93.494	93.494	93.494	93.229	93.229	93.234	93.234	94.857	94.792	93.88	93.88	93.88	93.945	94.654	94.723	94.271	94.271	94.919	94.919	98.697	98.697	99.805		99.87	99.609	99.609	99.544	95.615	94.144	95.241	95.241	94.987	94.99	93.819
Nitrotoga_MKT	93.624	93.624	93.624	93.229	93.229	93.234	93.234	94.857	94.792	93.88	93.88	93.88	93.945	94.524	94.593	94.271	94.271	94.788	94.788	98.567	98.567	99.674	99.87		99.609	99.609	99.414	95.545	94.144	95.241	95.241	94.987	94.99	93.689
Nitrotoga_AM1P	93.75	93.75	93.75	93.234	93.234	93.229	93.229	94.86	94.795	93.884	93.884	93.884	93.949	94.658	94.72	94.405	94.405	94.915	94.915	98.566	98.566	99.544	99.609	99.609		100	99.804	95.754	94.271	95.375	95.375	94.99	94.987	93.75
Nitrotoga_AM1P 2	93.75	93.75	93.75	93.234	93.234	93.229	93.229	94.86	94.795	93.884	93.884	93.884	93.949	94.658	94.72	94.405	94.405	94.915	94.915	98.566	98.566	99.544	99.609	99.609	100		99.804	95.754	94.271	95.375	95.375	94.99	94.987	93.75
Nitrotoga_SPKER	93.689	93.689	93.689	93.294	93.294	93.299	93.299	94.792	94.727	93.815	93.815	93.815	93.945	94.72	94.853	94.401	94.401	95.049	95.049	98.697	98.697	99.479	99.544	99.414	99.804	99.804		95.757	94.405	95.437	95.437	95.117	95.12	93.949
Sideroxydans_RIF_24	94.272	94.272	94.272	93.418	93.418	93.423	93.423	95.322	95.322	94.472	94.472	94.472	94.543	94.692	95.255	96.031	96.031	96.034	96.034	94.908	94.908	95.615	95.615	95.545	95.754	95.754	95.757		96.742	97.023	97.023	96.811	96.813	95.113
Sideroxydans_9GH_6	92.973	92.973	92.973	93.75	93.75	93.754	93.754	93.481	93.416	92.764	92.764	92.764	92.96	93.555	93.941	95.111	95.111	94.463	94.463	93.754	93.754	94.079	94.144	94.144	94.271	94.271	94.405	96.742		97.262	97.262	97.718	97.72	94.723
Sideroxydans_CL21	93.229	93.229	93.229	93.884	93.884	93.88	93.88	94.007	93.876	93.029	93.029	93.029	93.094	94.593	94.974	95.049	95.049	95.366	95.366	94.85	94.85	95.176	95.241	95.241	95.375	95.375	95.437	97.023	97.262		100	98.241	98.24	94.459
Sideroxydans_CL21 2	93.229	93.229	93.229	93.884	93.884	93.88	93.88	94.007	93.876	93.029	93.029	93.029	93.094	94.593	94.974	95.049	95.049	95.366	95.366	94.85	94.85	95.176	95.241	95.241	95.375	95.375	95.437	97.023	97.262	100		98.241	98.24	94.459
Sideroxydans_lithotrophicus_ES1	93.424	93.424	93.424	93.949	93.949	93.945	93.945	94.007	93.941	92.964	92.964	92.964	93.16	94.144	94.72	95.244	95.244	95.502	95.502	94.661	94.661	94.922	94.987	94.987	94.99	94.99	95.117	96.811	97.718	98.241	98.241		100	94.915
Sideroxydans_lithotrophicus_ES1 2	93.429	93.429	93.429	93.945	93.945	93.949	93.949	94.003	93.937	92.96	92.96	92.96	93.155	94.141	94.723	95.241	95.241	95.505	95.505	94.665	94.665	94.925	94.99	94.99	94.987	94.987	95.12	96.813	97.72	98.24	98.24	100		94.919
Sideroxydans_CP_18	92.388	92.388	92.388	92.122	92.122	92.128	92.128	92.047	92.047	91.46	91.46	91.46	91.591	93.685	93.681	93.677	93.677	94.007	94.007	93.884	93.884	93.819	93.819	93.689	93.75	93.75	93.949	95.113	94.723	94.459	94.459	94.915	94.919

## Sheet: Table S2b
ANI - calculated with ANIcalculator v.1.0. Boxes show genera.	Gallionella_RIF_18	Gallionella_RIF_142	Gallionella_9BH_112	Ferrigenium_An22	Ferrigenium_BP06	Ferrigenium_KS_2	Ferrigenium_KS_1	Gallionella_DP16D	Gallionella_RIF_110	Gallionella_RIF_22	Gallionella_KV_32	Gallionella_RIF_47	Gallionella_AHS_6045	Gallionella_AHS_4737	Gallionella_ShG14-8	Gallionella_AK_9	Gallionella_palsa_1007	Gallionella_palsa_995	Gallionella_BEO_14	Gallionella_BEO_15	Gallionella_CF_36	Gallionella_IN19	Gallionella_DWTP_16	Gallionella_IN14	Gallionella_KB_78	Gallionella_KB_74	Gallionella_DBNF_26	Gallionella_DBNF_25	Gallionella_CG_997	Gallionella_CG_61	Gallionella_CG_15	Gallionella_CG_18	Gallionella_AHS_4121	Gallionella_AHP_13	Gallionella_AHP_15	Gallionella_RIF_124	Gallionella_ES2	Gallionella_MDM_17	Gallionella_IN5	Gallionella_MDM_16	Gallionella_TB_8-2	Gallionella_TB_7	Gallionella_TB_8	Gallionella_CB_3	Gallionella_CB_6b	Gallionella_CB_2	Gallionella_CB_4	Gallionella_CB_4b	Gallionella_CB_6
Gallionella_RIF_18		80.39	81.37	81.4	81.86	81.56	81.57	80.2	81.06	80.89	73.48	79.54	78.45	78.88	78.1	78.89	78.7	78.88	79.01	79.01	80.3	80.81	73.52	72.66	75.13	75.03	76.85	76.91	75.94	75.84	75.91	76.01	76.12	76.23	76.21	74.54	74.61	74.26	74.23	74.34	74.66	74.61	74.66	74.7	74.62	74.67	74.66	74.64	74.76
Gallionella_RIF_142	80.4		81.92	81.9	80.12	80.44	80.46	79.15	79.53	79.39	73.37	78.33	77.62	78.01	77.25	77.69	77.56	77.84	78.12	78.04	79.55	80.59	73.52	73.05	75.1	74.98	76.65	76.52	75.57	75.47	75.48	75.61	75.73	75.85	75.95	74.6	74.68	74.11	74.03	74.12	74.58	74.5	74.57	74.66	74.56	74.6	74.66	74.61	74.77
Gallionella_9BH_112	81.33	81.9		90.19	81.33	81.4	81.38	80.02	80.36	79.92	73.69	79.18	78.11	78.69	78	78.61	78.5	78.73	78.88	78.7	80.52	81.17	73.91	72.92	75.43	75.27	76.91	76.99	75.84	75.97	75.93	75.96	75.93	76.09	76.22	74.77	74.84	74.22	74.12	74.3	74.77	74.72	74.76	74.85	74.71	74.83	74.82	74.76	74.87
Ferrigenium_An22	81.37	81.87	90.16		81.31	81.4	81.41	80.03	80.42	80.07	73.72	79.27	78.31	78.61	78.1	78.7	78.56	78.81	78.85	78.82	80.41	81.23	73.8	73.01	75.45	75.25	76.99	76.8	75.76	75.91	75.88	76.02	76	76.15	76.29	74.82	74.77	74.24	74.25	74.33	74.74	74.71	74.76	74.88	74.75	74.86	74.85	74.85	74.89
Ferrigenium_BP06	81.85	80.18	81.32	81.3		86.51	86.5	82.95	85.08	84.92	73.91	83.07	79.88	80.64	79.45	81.23	81.07	81.14	81.02	80.87	82.06	82.07	74.71	73.39	75.28	75.24	77.53	77.42	76.55	76.54	76.54	76.64	77.02	77.08	77.17	75.2	75.19	74.98	74.85	74.89	75.28	75.23	75.3	75.31	75.25	75.33	75.28	75.18	75.35
Ferrigenium_KS_2	81.56	80.42	81.42	81.42	86.51		100	81.8	84.34	84.04	73.46	81.43	78.99	79.53	78.8	79.74	79.53	79.73	79.81	79.61	81	81.46	73.94	72.93	75.17	75.01	76.92	76.99	75.88	75.96	75.92	75.97	76.32	76.44	76.51	74.79	74.92	74.33	74.34	74.43	74.56	74.55	74.6	74.71	74.56	74.66	74.66	74.6	74.75
Ferrigenium_KS_1	81.61	80.4	81.42	81.42	86.5	100		81.82	84.31	84	73.45	81.41	78.95	79.53	78.8	79.76	79.53	79.67	79.78	79.61	81.03	81.48	73.94	72.89	75.16	75.02	76.87	77.04	75.86	75.92	75.94	75.99	76.32	76.43	76.49	74.77	74.89	74.33	74.35	74.42	74.48	74.46	74.53	74.63	74.48	74.59	74.59	74.51	74.69
Gallionella_DP16D	80.21	79.12	79.98	80.06	82.92	81.78	81.78		81.87	81.6	74.13	81.72	80.02	80.62	79.41	82.14	81.65	81.59	81.37	81.2	82.05	81.68	75.57	74.34	75.69	75.51	77.38	77.63	76.98	77.03	77.03	77.17	77.28	77.41	77.46	75.64	75.66	75.28	75.33	75.42	75.56	75.5	75.57	75.61	75.52	75.6	75.61	75.6	75.61
Gallionella_RIF_110	81.05	79.57	80.38	80.43	85.08	84.32	84.32	81.82		99.86	73.62	81.51	79.06	79.34	78.57	79.91	79.79	79.87	79.83	79.59	80.61	80.94	74.32	73.1	74.92	74.81	76.78	76.76	76.04	76.02	76.08	76.12	76.49	76.58	76.57	74.89	74.79	74.27	74.3	74.35	74.68	74.61	74.68	74.81	74.67	74.7	74.75	74.69	74.81
Gallionella_RIF_22	80.87	79.45	79.95	80.08	84.94	84.03	83.99	81.58	99.86		73.33	81.33	78.86	79.12	78.38	79.78	79.56	79.63	79.53	79.28	80.46	80.68	74.09	72.93	74.74	74.65	76.62	76.64	75.89	75.93	76.04	76.02	76.39	76.44	76.41	74.62	74.59	74.17	74.18	74.19	74.54	74.48	74.53	74.61	74.52	74.56	74.54	74.49	74.67
Gallionella_KV_32	73.48	73.41	73.67	73.71	73.89	73.45	73.45	74.13	73.63	73.36		73.98	74	74.05	73.69	74.23	74.09	74.15	74.38	74.28	74.4	74.19	72.72	71.81	72.67	72.58	72.88	72.89	72.71	72.84	72.65	72.76	72.76	72.91	73.08	72.41	72.46	72.41	72.43	72.57	72.4	72.32	72.45	72.52	72.38	72.44	72.5	72.46	72.56
Gallionella_RIF_47	79.49	78.27	79.16	79.28	83.06	81.41	81.44	81.69	81.53	81.33	74.01		80	80.81	79.35	81.72	81.53	81.55	81.41	81.31	80.92	80.88	74.99	73.49	75.11	74.95	76.77	76.9	76.25	76.3	76.35	76.31	76.77	76.89	76.87	74.93	74.86	74.59	74.61	74.69	74.85	74.8	74.86	74.96	74.84	74.91	74.93	74.9	74.99
Gallionella_AHS_6045	78.46	77.59	78.09	78.32	79.93	79	78.97	80	79.02	78.85	73.99	79.98		84.22	81.63	84.34	84.13	84.19	83.77	83.66	79.95	80.06	74.88	73.21	75.03	74.92	76.63	76.72	75.87	75.84	75.76	75.99	76.62	76.85	76.88	74.82	74.86	74.79	74.78	74.8	74.73	74.7	74.74	74.81	74.74	74.79	74.78	74.83	74.82
Gallionella_AHS_4737	78.9	77.94	78.68	78.57	80.64	79.53	79.52	80.56	79.38	79.16	74.01	80.81	84.21		82.32	86.01	85.84	85.78	85.38	85.38	80.76	80.68	74.92	73.32	75.19	75.12	77.27	77.5	75.97	76.04	75.99	76.06	77.1	77.18	77.22	74.84	74.91	74.68	74.65	74.7	74.95	74.9	74.97	75.02	74.94	74.97	74.98	74.94	75.09
Gallionella_ShG14-8	78.11	77.24	78	78.01	79.44	78.81	78.81	79.41	78.57	78.31	73.71	79.34	81.66	82.32		81.61	81.74	82.08	83.63	83.49	79.29	79.47	74.41	72.93	74.71	74.61	76.74	77.41	75.66	75.71	75.68	75.68	76.46	76.54	76.64	74.6	74.66	74.4	74.41	74.41	74.37	74.38	74.4	74.44	74.36	74.41	74.47	74.42	74.51
Gallionella_AK_9	78.88	77.72	78.58	78.75	81.22	79.79	79.79	82.17	79.88	79.77	74.25	81.74	84.35	86.03	81.65		97.52	91.89	86.02	86.19	81.5	80.95	75.96	74.08	75.37	75.3	77.29	77.52	76.51	76.49	76.51	76.57	77.17	77.32	77.42	75.25	75.31	75.14	75.19	75.2	75.52	75.49	75.53	75.5	75.49	75.52	75.5	75.5	75.64
Gallionella_palsa_1007	78.71	77.58	78.46	78.6	81.03	79.52	79.51	81.69	79.76	79.57	74.1	81.56	84.13	85.85	81.74	97.51		91.43	86.13	86.49	81.27	80.81	76	73.96	75.33	75.3	77.21	77.6	76.51	76.42	76.45	76.61	77.27	77.41	77.48	75.28	75.31	75.02	75.01	74.98	75.35	75.33	75.34	75.39	75.35	75.39	75.36	75.35	75.47
Gallionella_palsa_995	78.9	77.86	78.73	78.79	81.15	79.75	79.72	81.62	79.88	79.67	74.13	81.57	84.18	85.8	82.07	91.9	91.46		86.45	86.7	81.37	80.91	75.79	73.85	75.53	75.5	77.33	77.57	76.57	76.53	76.5	76.67	77.47	77.55	77.56	75.26	75.16	75.1	75.1	75.09	75.33	75.31	75.32	75.34	75.3	75.33	75.34	75.33	75.36
Gallionella_BEO_14	79.03	78.1	78.87	78.87	81.04	79.83	79.81	81.38	79.86	79.52	74.33	81.39	83.77	85.38	83.62	86.02	86.13	86.42		99.22	81.2	81.16	75.52	73.79	75.43	75.31	77.49	77.72	76.43	76.48	76.38	76.57	77.43	77.61	77.62	75.28	75.24	75.02	75.01	75.08	75.33	75.27	75.34	75.42	75.31	75.37	75.38	75.34	75.44
Gallionella_BEO_15	79.02	78.03	78.68	78.84	80.9	79.64	79.64	81.25	79.61	79.25	74.27	81.23	83.66	85.39	83.49	86.21	86.49	86.67	99.22		81.09	80.98	75.48	73.7	75.35	75.22	77.33	77.54	76.35	76.45	76.31	76.52	77.36	77.54	77.58	75.21	75.17	74.97	74.98	75.03	75.2	75.14	75.18	75.28	75.19	75.23	75.24	75.21	75.29
Gallionella_CF_36	80.33	79.54	80.53	80.42	82.02	81.03	81.03	82.02	80.64	80.49	74.37	80.95	79.96	80.7	79.32	81.52	81.27	81.35	81.2	81.12		83.77	75.49	74.05	76.28	76.06	78.17	78.28	77.21	77.19	77.24	77.28	77.68	77.77	77.88	75.86	75.94	75.55	75.53	75.6	75.87	75.81	75.88	75.97	75.88	75.93	75.95	75.87	76.06
Gallionella_IN19	80.76	80.55	81.18	81.24	82.08	81.48	81.5	81.68	80.96	80.72	74.19	80.93	80.07	80.69	79.47	80.93	80.8	80.91	81.14	80.99	83.79		75.24	74.05	76.26	76.07	78.35	78.4	77.18	77.32	77.22	77.41	77.65	77.77	77.76	76.11	76.08	75.7	75.54	75.71	76.08	76	76.05	76.12	76.05	76.06	76.11	76.14	76.22
Gallionella_DWTP_16	73.56	73.48	73.89	73.78	74.69	73.95	73.94	75.62	74.27	74.06	72.76	75	74.86	74.9	74.4	75.94	75.98	75.79	75.5	75.47	75.54	75.26		73.51	74.43	74.32	74.99	75.25	73.96	74.22	73.96	74.14	73.95	74.12	74.11	73.53	73.47	73.24	73.17	73.32	73.64	73.56	73.63	73.76	73.64	73.7	73.77	73.78	73.68
Gallionella_IN14	72.7	73.04	72.89	73.02	73.38	72.87	72.86	74.36	73.14	72.94	71.82	73.47	73.21	73.33	73.02	74.06	74	73.88	73.73	73.65	74.06	74.06	73.59		73.46	73.19	73.65	73.71	73.48	73.65	73.52	73.52	73.11	73.29	73.37	72.77	73.07	72.77	72.75	72.96	73.05	73	73.05	73.16	73.01	73.11	73.15	73.18	73.11
Gallionella_KB_78	75.05	75.08	75.4	75.43	75.23	75.14	75.13	75.65	74.95	74.74	72.7	75.04	75	75.2	74.75	75.32	75.38	75.47	75.39	75.33	76.28	76.29	74.42	73.43		99.97	78.49	77.94	74.55	74.75	74.55	74.74	74.28	74.44	74.54	73.99	74	73.55	73.57	73.71	73.92	73.87	73.95	74.05	73.92	74	74.03	74.03	74.05
Gallionella_KB_74	74.98	74.94	75.27	75.26	75.21	74.99	75	75.46	74.86	74.69	72.57	74.86	74.89	75.12	74.65	75.27	75.32	75.46	75.25	75.19	76.07	76.05	74.31	73.2	99.97		78.47	77.92	74.4	74.59	74.49	74.46	74.26	74.33	74.39	73.82	73.84	73.54	73.54	73.54	73.85	73.83	73.87	73.89	73.85	73.92	73.85	73.83	73.97
Gallionella_DBNF_26	76.87	76.65	76.96	76.99	77.5	76.86	76.84	77.4	76.74	76.6	72.89	76.76	76.61	77.24	76.73	77.28	77.2	77.33	77.48	77.35	78.17	78.3	75	73.63	78.5	78.51		85.38	75.71	75.8	75.69	75.86	75.66	75.66	75.79	74.52	74.68	74.45	74.38	74.42	74.78	74.76	74.81	74.8	74.75	74.82	74.77	74.7	74.92
Gallionella_DBNF_25	76.93	76.53	76.98	76.76	77.46	77.02	77.03	77.67	76.78	76.67	72.96	76.93	76.73	77.52	77.42	77.51	77.57	77.59	77.73	77.53	78.25	78.37	75.22	73.69	77.95	77.92	85.38		75.64	75.68	75.75	75.79	75.99	76	76.16	74.55	74.51	74.36	74.31	74.28	74.68	74.63	74.71	74.71	74.67	74.7	74.7	74.6	74.8
Gallionella_CG_997	75.95	75.55	75.87	75.77	76.51	75.88	75.87	76.99	76.04	75.91	72.7	76.27	75.89	75.93	75.68	76.52	76.52	76.58	76.42	76.37	77.19	77.17	73.97	73.45	74.55	74.38	75.71	75.68		99.14	99.3	99.15	77.79	77.91	78.01	76.96	77.17	76.37	76.3	76.42	76.53	76.48	76.51	76.69	76.55	76.53	76.62	76.66	76.68
Gallionella_CG_61	75.86	75.48	75.99	75.9	76.5	75.94	75.94	77.09	76.03	75.93	72.93	76.3	75.91	76.05	75.71	76.48	76.43	76.58	76.54	76.43	77.21	77.32	74.2	73.55	74.75	74.55	75.81	75.69	99.14		99.45	99.67	77.87	77.97	78.01	76.59	76.76	76.36	76.24	76.47	76.6	76.57	76.63	76.79	76.62	76.62	76.68	76.73	76.73
Gallionella_CG_15	75.89	75.44	75.92	75.89	76.5	75.94	75.91	77.05	76.06	76.03	72.68	76.38	75.81	76	75.67	76.55	76.47	76.54	76.37	76.29	77.22	77.24	73.97	73.53	74.54	74.42	75.65	75.69	99.31	99.45		99.49	77.85	77.96	77.98	76.45	76.6	76.19	76.1	76.33	76.55	76.49	76.56	76.66	76.55	76.54	76.61	76.64	76.67
Gallionella_CG_18	76.03	75.53	76.01	75.99	76.63	75.96	75.96	77.21	76.06	75.96	72.81	76.29	76.02	76.06	75.64	76.57	76.6	76.65	76.52	76.49	77.24	77.4	74.16	73.49	74.72	74.46	75.91	75.75	99.16	99.67	99.49		77.91	77.99	78.1	76.68	76.84	76.32	76.29	76.51	76.65	76.59	76.67	76.74	76.63	76.64	76.7	76.82	76.73
Gallionella_AHS_4121	76.07	75.75	75.89	76.02	76.99	76.34	76.33	77.28	76.48	76.39	72.72	76.78	76.58	77.09	76.48	77.16	77.22	77.47	77.46	77.36	77.74	77.66	73.92	73.09	74.3	74.25	75.69	76.02	77.83	77.9	77.87	77.93		99.99	98.19	77.89	77.87	78.05	78.07	78.13	77.44	77.46	77.44	77.47	77.45	77.48	77.45	77.44	77.47
Gallionella_AHP_13	76.22	75.89	76.08	76.18	77.05	76.46	76.45	77.39	76.61	76.48	72.85	76.84	76.83	77.17	76.55	77.34	77.38	77.56	77.6	77.52	77.78	77.78	74.12	73.33	74.45	74.32	75.71	76.01	77.94	77.96	77.95	77.99	99.99		98.21	78.21	78.11	78.07	78.2	78.22	77.53	77.49	77.52	77.63	77.52	77.56	77.6	77.61	77.54
Gallionella_AHP_15	76.21	75.95	76.24	76.31	77.14	76.54	76.52	77.45	76.55	76.41	73.03	76.86	76.83	77.17	76.65	77.38	77.44	77.58	77.65	77.59	77.92	77.78	74.12	73.38	74.55	74.41	75.77	76.17	78.02	78	77.99	78.09	98.19	98.21		78.28	78.19	78.26	78.21	78.38	77.56	77.49	77.55	77.66	77.55	77.58	77.66	77.65	77.65
Gallionella_RIF_124	74.55	74.6	74.78	74.85	75.17	74.8	74.79	75.65	74.84	74.62	72.38	74.87	74.82	74.87	74.58	75.25	75.26	75.23	75.24	75.2	75.86	76.11	73.52	72.75	74.01	73.77	74.55	74.56	76.95	76.61	76.45	76.69	77.91	78.21	78.23		91.17	78.05	78.08	78.41	77.28	77.25	77.27	77.48	77.3	77.34	77.44	77.39	77.4
Gallionella_ES2	74.6	74.66	74.79	74.74	75.18	74.89	74.88	75.65	74.8	74.6	72.42	74.87	74.89	74.96	74.7	75.31	75.3	75.14	75.24	75.18	75.93	76.11	73.45	73.11	74	73.83	74.66	74.53	77.14	76.76	76.58	76.82	77.89	78.08	78.21	91.11		78.13	77.96	78.4	77.28	77.29	77.25	77.49	77.28	77.35	77.42	77.42	77.47
Gallionella_MDM_17	74.28	74.02	74.19	74.2	74.97	74.32	74.31	75.27	74.3	74.21	72.38	74.61	74.82	74.69	74.4	75.18	75.04	75.14	75.07	75.01	75.55	75.67	73.25	72.76	73.55	73.53	74.46	74.4	76.31	76.41	76.24	76.31	77.99	78.05	78.24	78.09	78.17		99.83	99.91	76.85	76.72	76.73	76.82	76.75	76.77	76.75	76.71	76.81
Gallionella_IN5	74.27	73.97	74.11	74.23	74.84	74.34	74.34	75.3	74.37	74.27	72.43	74.61	74.79	74.65	74.44	75.18	75.03	75.1	75.03	74.96	75.52	75.53	73.17	72.77	73.52	73.49	74.38	74.32	76.27	76.27	76.15	76.29	78.05	78.22	78.18	78.12	78.03	99.83		99.84	76.84	76.73	76.7	76.77	76.72	76.71	76.71	76.66	76.78
Gallionella_MDM_16	74.34	74.09	74.28	74.27	74.92	74.42	74.41	75.4	74.39	74.22	72.55	74.7	74.79	74.7	74.4	75.18	74.94	75.11	75.12	75.06	75.6	75.67	73.32	72.92	73.74	73.58	74.48	74.31	76.39	76.47	76.37	76.49	78.12	78.26	78.39	78.44	78.61	99.91	99.84		76.88	76.73	76.78	76.94	76.79	76.82	76.89	76.87	76.85
Gallionella_TB_8-2	74.66	74.57	74.75	74.75	75.23	74.53	74.53	75.52	74.66	74.56	72.35	74.9	74.71	74.93	74.39	75.51	75.4	75.35	75.32	75.19	75.88	76.08	73.63	73.1	74.01	73.92	74.78	74.69	76.52	76.61	76.48	76.62	77.43	77.53	77.58	77.31	77.29	76.83	76.84	76.9		100	100	99.52	99.54	99.56	99.5	99.55	99.55
Gallionella_TB_7	74.62	74.51	74.71	74.73	75.17	74.55	74.53	75.5	74.58	74.49	72.29	74.85	74.69	74.86	74.37	75.46	75.33	75.29	75.26	75.12	75.8	75.98	73.55	73.05	73.89	73.82	74.7	74.61	76.45	76.56	76.44	76.56	77.44	77.49	77.53	77.23	77.27	76.7	76.73	76.7	100		100	99.55	99.55	99.59	99.51	99.58	99.58
Gallionella_TB_8	74.68	74.62	74.8	74.77	75.28	74.61	74.6	75.55	74.66	74.54	72.41	74.89	74.74	74.95	74.42	75.47	75.35	75.33	75.32	75.17	75.9	76.05	73.6	73.08	73.98	73.9	74.78	74.71	76.5	76.61	76.49	76.65	77.43	77.54	77.59	77.28	77.24	76.73	76.71	76.79	100	100		99.54	99.56	99.57	99.52	99.58	99.57
Gallionella_CB_3	74.69	74.63	74.84	74.86	75.24	74.63	74.63	75.61	74.7	74.54	72.47	74.93	74.8	74.97	74.43	75.44	75.36	75.29	75.35	75.19	75.96	76.1	73.75	73.16	74.06	73.87	74.73	74.64	76.61	76.73	76.56	76.72	77.45	77.62	77.69	77.47	77.44	76.79	76.75	76.91	99.51	99.53	99.53		100	99.99	99.99	100	99.98
Gallionella_CB_6b	74.62	74.59	74.73	74.78	75.22	74.56	74.55	75.52	74.68	74.55	72.39	74.9	74.73	74.95	74.41	75.49	75.38	75.28	75.27	75.16	75.89	76.07	73.65	73.01	73.92	73.83	74.75	74.7	76.54	76.64	76.57	76.64	77.43	77.52	77.57	77.32	77.28	76.77	76.75	76.8	99.54	99.54	99.56	100		100	100	100	99.97
Gallionella_CB_2	74.67	74.57	74.83	74.87	75.27	74.62	74.62	75.58	74.71	74.57	72.44	74.95	74.81	74.93	74.42	75.52	75.42	75.34	75.35	75.2	75.93	76.05	73.74	73.09	74.03	73.92	74.81	74.69	76.52	76.63	76.48	76.65	77.45	77.55	77.58	77.36	77.36	76.8	76.78	76.84	99.56	99.58	99.57	99.99	100		99.99	99.98	100
Gallionella_CB_4	74.68	74.69	74.83	74.82	75.25	74.64	74.63	75.6	74.71	74.53	72.51	74.97	74.77	75.01	74.54	75.46	75.38	75.31	75.36	75.22	75.97	76.11	73.73	73.11	74.04	73.84	74.74	74.73	76.63	76.69	76.6	76.68	77.43	77.6	77.68	77.49	77.42	76.77	76.74	76.91	99.5	99.5	99.52	99.99	100	99.99		99.99	99.96
Gallionella_CB_4b	74.62	74.64	74.75	74.83	75.16	74.55	74.54	75.57	74.64	74.48	72.46	74.93	74.82	74.92	74.41	75.49	75.39	75.35	75.36	75.22	75.89	76.11	73.75	73.2	74.05	73.86	74.68	74.6	76.64	76.73	76.6	76.81	77.42	77.6	77.66	77.42	77.45	76.67	76.64	76.89	99.55	99.58	99.58	100	100	99.98	99.99		99.97
Gallionella_CB_6	74.78	74.75	74.88	74.88	75.27	74.72	74.7	75.58	74.76	74.67	72.58	75	74.82	75.06	74.52	75.58	75.48	75.36	75.4	75.25	76.05	76.22	73.71	73.12	74.07	73.99	74.93	74.79	76.66	76.71	76.62	76.72	77.44	77.52	77.66	77.43	77.44	76.83	76.81	76.86	99.55	99.58	99.56	99.98	99.97	100	99.96	99.97
Gallionella_CB_9	74.78	74.8	74.91	74.93	75.34	74.73	74.71	75.65	74.87	74.71	72.47	75.06	74.74	74.94	74.49	75.53	75.43	75.33	75.33	75.23	76.09	76.23	73.67	73.16	74.05	73.99	74.86	74.75	76.7	76.81	76.62	76.79	77.46	77.59	77.64	77.46	77.48	76.84	76.84	76.9	99.58	99.57	99.58	99.98	99.96	99.98	99.96	99.92	99.98
Ferriphaselus_R1	76.61	76.61	76.83	76.76	76.09	76.07	76.06	75.51	75.59	75.33	71.76	75.12	74.6	74.91	74.34	74.4	74.52	74.65	74.86	74.76	75.93	76.6	71.8	71.95	73.76	73.55	74.39	74.31	73.49	73.67	73.57	73.71	73.47	73.64	73.65	72.95	73.19	72.29	72.34	72.45	72.61	72.58	72.65	72.71	72.59	72.66	72.72	72.62	72.83
Ferriphaselus_OYT1	75.03	75.2	75.38	75.39	74.66	74.63	74.62	74.49	74.42	74.24	71.76	74.16	73.65	73.86	73.52	73.78	73.84	73.94	74.07	74	74.83	75.11	72	72.11	73.42	73.27	73.63	73.62	73.07	73.4	73.11	73.3	72.8	72.92	72.93	72.61	72.68	72.18	72.24	72.25	72.31	72.25	72.35	72.46	72.29	72.34	72.42	72.38	72.53
Ferriphaselus_CF_38	74.4	74.59	74.73	74.74	74.15	74.06	74.05	74.13	73.86	73.72	70.9	73.66	72.99	73.5	73.21	73.28	73.23	73.36	73.38	73.37	74.28	74.61	71.65	71.38	72.76	72.68	73.33	72.84	72.7	72.76	72.58	72.8	72.23	72.27	72.36	72.06	72.12	71.71	71.8	71.74	71.92	71.93	71.97	71.97	71.91	71.97	72.01	71.93	72.11
Ukn_Gallionellaceae_RINZ	76.61	75.92	76.58	76.61	76.32	76.37	76.35	75.89	75.88	75.58	71.81	75.57	75.14	75.45	74.94	75.12	75.27	75.24	75.31	75.19	76.02	76.5	71.76	71.36	73.17	73.1	74.19	74.39	73.41	73.55	73.55	73.64	73.86	73.92	74	72.74	72.79	72.43	72.48	72.53	72.65	72.58	72.66	72.66	72.62	72.67	72.64	72.58	72.78
Ukn_Gallionellaceae_X1_29	76.85	75.61	76.39	76.44	77.22	77.21	77.2	76.72	77.22	77.01	71.53	76.2	75.22	75.46	75.2	75.24	75.39	75.46	75.56	75.5	76.19	76.5	71.83	71.66	73.2	72.99	74.16	74.28	73.49	73.48	73.5	73.55	73.6	73.67	73.71	72.55	72.76	72.24	72.24	72.29	72.43	72.44	72.42	72.52	72.42	72.45	72.48	72.49	72.54
Ca_Houarnoksidobacter_IN7	76.84	75.82	76.19	76.37	78.09	77.22	77.23	78.1	77.88	77.75	72.21	77.85	76.69	76.86	76.15	76.79	77.21	77.23	76.89	76.8	77.29	76.86	72.86	72.18	73.55	73.38	74.8	75.09	74.2	74.09	73.96	74.15	74.41	74.47	74.56	73.14	73.29	73.19	73.17	73.25	73.17	73.15	73.19	73.3	73.23	73.25	73.27	73.21	73.4
Ca_Nitrotoga_fabula_KNB	71.47	71.17	71.34	71.34	71.79	71.48	71.45	71.93	71.56	71.32	70.39	71.51	71.46	71.44	71.64	71.64	71.69	71.75	71.7	71.75	71.72	71.69	70.47	70.21	70.46	70.4	70.78	70.97	70.82	70.96	70.8	70.81	71.05	71.18	71.14	70.75	70.8	70.6	70.64	70.77	70.46	70.47	70.52	70.52	70.49	70.52	70.56	70.45	70.67
Ca_Nitrotoga_AM1P	72.03	71.67	72.1	72.05	72.39	71.95	71.95	72.91	72.34	72.02	70.86	72.6	72.39	72.41	72.28	72.85	72.9	73.14	72.8	72.79	72.77	72.39	71.67	70.97	71.18	71.02	71.68	71.85	71.7	71.83	71.67	71.79	71.47	71.6	71.73	71.12	71.24	71.18	71.15	71.3	71.08	71.06	71.12	71.17	71.1	71.14	71.21	71.15	71.27
Ca_Nitrotoga_SPKER	71.62	71.34	71.67	71.56	72.07	71.46	71.46	72.52	71.7	71.5	70.68	72.09	72.24	71.97	72.04	72.51	72.48	72.54	72.33	72.35	72.18	71.9	71.63	71.08	71.04	70.82	71.32	71.43	71.73	71.6	71.39	71.61	71.26	71.4	71.31	71.42	71.39	71.2	71.06	71.19	70.97	70.88	70.99	71.02	70.97	71	71.07	71.04	71.04
Ca_Nitrotoga_CP45	72.03	71.82	72.01	72.16	72.53	72.04	72.04	72.83	72.24	72.08	70.94	72.56	72.28	72.5	72.27	73.02	73.09	73.11	72.81	72.82	72.54	72.35	71.62	70.96	71.36	71.2	71.56	71.71	71.57	71.66	71.6	71.68	71.43	71.57	71.71	71.33	71.15	71.12	71.2	71.31	71.22	71.19	71.25	71.28	71.21	71.25	71.34	71.28	71.33
Ca_Nitrotoga_LAW	71.93	71.88	71.9	71.98	72.53	72.02	72	72.81	72.21	71.94	70.89	72.66	72.19	72.28	72.3	72.95	72.92	73.04	72.91	72.92	72.52	72.31	71.63	70.95	71.23	71.03	71.33	71.79	71.61	71.69	71.63	71.73	71.54	71.7	71.75	71.26	71.38	71.05	71.05	71.2	70.94	70.91	70.99	70.98	70.92	70.92	71.05	70.98	71.09
Ca_Nitrotoga_MKT	71.98	71.74	72.04	72.04	72.56	71.93	71.94	72.77	72.15	71.95	70.91	72.61	72.14	72.42	72.21	72.89	72.95	72.97	72.77	72.85	72.62	72.44	71.79	70.89	71.3	71.16	71.51	71.66	71.57	71.73	71.63	71.71	71.47	71.6	71.64	71.11	71.33	71.1	71.01	71.2	71.04	70.98	71.07	71.11	71.03	71.06	71.19	71.11	71.19
Ca_Nitrotoga_SL_21	71.18	71.01	71.23	71.46	71.48	71.53	71.53	71.71	71.71	71.4	69.75	71.38	71.1	71.18	71.17	71.23	71.33	71.76	71.28	71.13	71.36	71.69	70.45	69.93	70.32	70.13	70.61	70.43	70.51	70.68	70.37	70.69	70.54	70.83	70.87	70.19	70.33	69.67	69.66	69.86	69.92	69.8	69.96	70.1	69.94	69.92	70.09	70.12	70.01
Ca_Nitrotoga_GL_H1	71.13	71.03	71.26	71.45	71.45	71.29	71.29	71.48	71.57	71.25	69.8	71.34	71.06	71.06	71.02	71	71.12	71.44	71.19	71.13	71.45	71.59	70.32	69.55	70	69.78	70.4	70.34	70.54	70.51	70.51	70.58	70.35	70.57	70.65	69.95	70.08	69.86	69.87	69.98	69.68	69.62	69.73	69.84	69.74	69.72	69.91	69.88	69.97
Ca_Nitrotoga_GL_O1	71.06	70.91	71.23	71.32	71.5	71.3	71.3	71.51	71.41	71.09	69.79	71.27	71.03	71.08	70.92	70.99	71.15	71.36	71.25	71.18	71.29	71.48	70.29	69.5	70.02	69.82	70.4	70.26	70.51	70.45	70.42	70.54	70.35	70.55	70.64	69.95	70.06	69.89	69.9	69.99	69.68	69.6	69.73	69.78	69.68	69.66	69.84	69.83	69.9
Ca_Nitrotoga_GL_M1	71.09	71.04	71.32	71.33	71.51	71.34	71.34	71.55	71.51	71.22	69.72	71.34	71.1	71.15	71.04	71.05	71.16	71.48	71.24	71.18	71.42	71.6	70.31	69.46	70.07	69.89	70.37	70.3	70.53	70.53	70.4	70.56	70.35	70.56	70.67	70.01	70.06	69.95	69.95	70.03	69.75	69.67	69.78	69.83	69.73	69.72	69.89	69.83	69.95
Ca_Nitrotoga_UBA7399	70.73	70.58	70.96	71.05	71.06	71.19	71.18	71.17	71.2	70.75	69.91	70.97	70.93	71.01	70.94	71.04	71.12	71.36	71.13	71.08	71.25	71.28	70.45	69.65	70.11	69.86	70.4	70.21	70.31	70.32	70.08	70.35	70.36	70.63	70.52	69.99	70.05	69.53	69.57	69.81	69.71	69.57	69.72	69.87	69.7	69.72	69.87	69.95	69.83
Ca_Nitrotoga_GL_E1	71.36	71.08	71.35	71.46	71.65	71.71	71.74	71.63	71.68	71.34	69.8	71.29	71.13	71.1	71.03	71.11	71.27	71.41	71.26	71.25	71.37	71.77	70.47	69.78	70.28	70.07	70.66	70.34	70.5	70.61	70.39	70.63	70.45	70.68	70.68	70.22	70.11	69.61	69.66	69.84	69.89	69.74	69.92	69.98	69.89	69.88	69.99	70.03	70
Ca_Nitrotoga_GL_H2	71.33	71.02	71.3	71.45	71.72	71.58	71.61	71.61	71.65	71.28	69.74	71.29	71.05	71.13	71.04	71.06	71.19	71.34	71.23	71.2	71.33	71.67	70.49	69.72	70.18	69.97	70.47	70.25	70.39	70.5	70.21	70.51	70.3	70.52	70.54	70.02	69.99	69.66	69.67	69.81	69.78	69.68	69.82	69.84	69.8	69.79	69.9	69.91	69.87
Sideroxydans_GW715	76.89	76.75	77.17	77.08	76.37	76.24	76.23	76.34	75.95	75.68	72.39	75.61	75.12	75.56	75.18	75.29	75.39	75.44	75.46	75.44	76.56	76.82	73.06	72.39	74.08	73.92	74.99	74.97	74.06	74.11	73.99	74.04	74.06	74.14	74.29	73.27	73.24	73.09	73.14	73.12	73.16	73.16	73.18	73.21	73.19	73.25	73.23	73.33	73.36
Sideroxydans_IN3	76.5	76.36	76.87	76.86	75.88	75.75	75.74	75.76	75.41	75.24	72.19	75.31	74.86	75.12	74.58	74.99	75.09	75.14	75.22	75.19	75.79	76.27	73.11	72.81	73.97	73.79	74.64	74.77	74.13	74.06	74.03	74.09	73.96	74.05	74.12	73.95	74.06	73.51	73.05	73.86	73.35	73.29	73.37	73.49	73.37	73.38	73.48	73.46	73.53
Sideroxydans_Palsa_9BH_189	76.27	76.14	76.93	76.71	75.86	75.71	75.72	75.71	75.49	75.32	71.93	75.33	74.69	74.96	74.54	74.96	74.93	74.92	75.1	75.04	75.59	76.28	73.03	72.58	73.96	73.87	74.68	74.63	73.89	74	73.81	74.02	73.87	73.9	73.86	73.3	73.33	72.99	73.09	72.95	73.35	73.32	73.35	73.39	73.38	73.39	73.4	73.36	73.58
Sideroxydans_X3_21	76.03	75.72	76.1	76.16	75.74	75.48	75.45	75.52	75.45	75.41	72.17	75.23	74.87	75.25	74.57	74.94	75.15	75.25	75.27	75.19	75.93	76.08	72.96	72.28	73.9	73.84	74.7	74.58	73.69	73.85	73.67	73.75	73.91	73.95	74	73.1	73.15	72.93	73.03	72.95	73.08	73.06	73.11	73.11	73.11	73.21	73.11	73.15	73.34
Sideroxydans_palsa_1006	73.96	74.02	74.3	74.14	73.59	73.27	73.26	73.93	73.68	73.57	71.25	73.49	73.57	73.53	73.06	73.58	73.68	73.7	73.89	73.98	73.81	74.12	72.31	71.94	72.5	72.39	73	73.2	72.53	72.68	72.52	72.81	72.97	72.95	72.99	71.73	72.08	71.86	71.85	71.92	72.19	72.12	72.22	72.27	72.2	72.32	72.28	72.21	72.36
Sideroxydans_KW_5	72.67	72.38	72.79	72.64	72.38	71.9	71.89	72.84	72.54	72.44	71.48	72.42	72.66	72.41	72.39	72.55	72.94	72.81	72.86	73	72.8	72.55	72.08	71.68	72.03	71.9	72.18	72.07	72.01	72.08	71.96	72.07	71.9	72.11	72.24	71.66	71.63	71.81	71.79	71.9	71.87	71.83	71.91	71.96	71.87	71.93	72.02	72.02	71.95
Sideroxydans_KW_1	72.75	72.49	73.02	72.82	72.39	71.93	71.96	72.9	72.65	72.37	71.59	72.57	72.77	72.55	72.49	72.58	73.04	72.86	72.97	73.2	72.72	72.65	72.25	71.73	72.12	71.97	72.42	72.32	72.15	72.18	72.07	72.3	72.04	72.24	72.32	71.79	71.8	71.81	71.82	71.88	71.95	71.91	71.98	72.07	71.96	71.99	72.1	72.13	72.07
Sideroxydans_KW_2	72.91	72.16	72.45	72.48	72.34	71.96	71.99	72.66	72.23	72.06	71.41	72.7	72.53	72.46	72.2	72.81	73.02	72.7	72.76	72.98	72.54	72.66	71.93	71.68	72.01	71.93	72.22	72.19	72.21	72.08	71.9	72.1	72.11	72.23	72.28	71.5	71.71	71.79	71.78	71.72	71.82	71.79	71.88	71.86	71.82	71.87	71.87	71.8	72
Sideroxydans_KW_3	72.73	72.28	72.68	72.66	72.23	72.17	72.18	72.8	72.33	71.95	71.5	72.52	72.53	72.53	72.36	72.83	72.94	72.79	72.8	72.9	72.67	72.81	72.04	71.84	72.13	71.95	72.2	72.07	72.3	72.3	72.05	72.25	72.22	72.4	72.45	71.68	71.99	71.71	71.73	71.76	71.92	71.94	71.95	72.05	71.89	71.92	72.06	72.02	72.07
Sideroxydans_KW_4	72.99	72.28	72.6	72.65	72.46	72.09	72.11	72.96	72.37	72.02	71.4	72.65	72.59	72.51	72.37	72.72	73.1	72.89	72.85	73.08	72.66	72.81	71.99	71.8	72.06	71.89	72.18	72.27	72.25	72.2	72.06	72.13	72.16	72.36	72.41	71.61	71.86	71.77	71.78	71.77	71.87	71.83	71.93	71.98	71.85	71.9	71.98	71.95	72.1
Sideroxydans_LS_28	71.85	72.04	72.06	72.03	71.9	71.71	71.71	72.94	72.01	71.88	71.39	71.98	72.03	71.84	71.84	72.44	72.45	72.56	72.34	72.29	72.3	72.36	72.62	72.7	72.15	72.07	72.09	72.03	72.33	72.45	72.2	72.29	71.63	71.79	71.77	72.18	72.17	71.79	71.75	71.85	72.16	72.07	72.17	72.23	72.17	72.19	72.23	72.25	72.38
Sideroxydans_9IH_78	77.48	77.25	77.69	77.61	76.58	76.76	76.77	75.34	76.12	75.92	71.94	75.41	74.79	75.19	74.87	74.45	74.58	74.61	74.98	74.88	76	76.7	71.89	71.44	73.5	73.44	74.61	74.53	73.5	73.45	73.42	73.57	73.6	73.66	73.71	72.79	72.82	72.31	72.38	72.32	72.67	72.65	72.67	72.69	72.69	72.7	72.71	72.69	72.9
Sideroxydans_CF_37	76.2	76.07	76.61	76.49	75.74	75.52	75.53	75.4	75.3	75.02	72.4	74.94	74.86	75.03	74.55	74.69	74.86	74.94	75.24	75.2	76.06	76.46	72.98	71.81	73.9	73.78	74.74	74.57	73.96	73.74	73.63	73.74	73.66	73.8	73.83	73.14	73.19	72.78	72.81	72.92	73	73.01	72.99	73.08	72.99	73.04	73.08	73.07	73.22
Sideroxydans_ES1	77.43	77.02	77.65	77.71	76.68	76.64	76.6	75.91	76.3	76.02	72.24	75.76	75.61	75.74	75.44	75.11	75.37	75.44	75.87	75.87	76.57	76.83	72.55	71.95	73.85	73.7	74.88	74.85	73.87	73.97	73.7	73.93	74.22	74.31	74.34	73.13	73.05	72.99	73.03	73.04	73.17	73.15	73.15	73.23	73.12	73.18	73.21	73.17	73.4
Sideroxydans_MJ	76.31	76.28	76.46	76.35	75.95	75.73	75.74	75.55	75.78	75.57	72.37	75.71	75.45	75.48	75.02	75.11	75.62	75.74	75.78	75.86	75.83	76.15	73.26	72.53	73.8	73.68	74.94	74.78	73.89	73.92	73.74	73.97	74.25	74.17	74.32	73.1	73.13	72.91	72.96	73.01	73.28	73.3	73.29	73.35	73.27	73.29	73.33	73.3	73.48
Sideroxydans_CL21	76.73	76.3	76.92	76.85	75.88	75.89	75.87	75.41	75.66	75.45	72.38	75.43	75.46	75.44	75.22	74.99	75.27	75.25	75.67	75.66	76.04	76.3	72.8	72.07	73.52	73.38	74.83	75.02	73.65	73.69	73.52	73.71	74.28	74.33	74.41	73.15	73.2	73.02	73.02	73.07	73.28	73.29	73.29	73.43	73.32	73.34	73.39	73.43	73.46
Sideroxydans_CC_14	78.13	77.78	78.08	78.28	76.86	77.18	77.18	76.04	76.51	76.19	72.05	75.82	75.6	75.69	75.38	74.89	75.03	75.16	75.62	75.61	76.57	77.38	72.38	71.89	74.09	74.02	75.1	74.89	74.03	74.03	73.88	74.11	74.21	74.33	74.3	73.18	73.24	72.84	72.86	72.99	73.27	73.23	73.29	73.34	73.26	73.32	73.36	73.34	73.44
Sideroxydans_RIF_24	78.09	78.01	78.08	78.06	77.05	77.17	77.16	76.13	76.62	76.42	72.47	75.92	75.67	75.78	75.46	75.11	75.24	75.34	75.74	75.65	76.6	77.44	72.63	72.01	74.06	74.05	75.16	75.02	74.08	74.05	73.95	74.23	74.27	74.38	74.45	73.23	73.24	73.03	73.03	73.11	73.29	73.25	73.31	73.39	73.31	73.34	73.38	73.41	73.48
Sideroxydans_9BB_43	77.96	77.81	78.22	78.28	76.85	77.13	77.15	75.97	76.32	76.09	72.29	75.75	75.34	75.55	75.27	74.87	75.1	75.2	75.52	75.44	76.59	77.14	72.57	71.99	74.03	73.96	75.08	74.87	74.03	73.96	73.8	73.97	73.93	74.04	74.11	73.08	73.29	72.77	72.84	72.89	73.17	73.15	73.18	73.27	73.16	73.21	73.27	73.26	73.32
Sideroxydans_9GH_6	77.94	77.82	78.21	78.27	76.83	77.11	77.13	75.95	76.3	76.09	72.25	75.74	75.31	75.56	75.27	74.85	75.08	75.17	75.51	75.42	76.59	77.12	72.56	71.98	74.01	73.95	75.09	74.87	74	73.95	73.81	73.96	73.93	74.04	74.11	73.12	73.31	72.76	72.83	72.89	73.18	73.15	73.19	73.27	73.17	73.22	73.28	73.27	73.33
Sideroxydans_9BH_100	77.92	77.81	78.22	78.29	76.92	77.09	77.09	75.95	76.4	76.18	72.26	75.78	75.33	75.52	75.24	74.82	75.08	75.18	75.52	75.44	76.61	77.13	72.53	71.96	74.02	73.93	75.14	74.86	73.97	73.88	73.81	73.9	73.92	74.04	74.08	73.07	73.18	72.74	72.81	72.86	73.19	73.15	73.2	73.27	73.18	73.21	73.29	73.23	73.33
Sideroxydans_9IH_207	77.93	77.76	78.12	78.19	76.9	77.05	77.05	75.8	76.37	76.23	72.19	75.68	75.3	75.51	75.14	74.78	75.08	75.12	75.43	75.38	76.5	77.07	72.45	71.88	73.98	73.94	75.13	74.89	73.93	73.81	73.77	73.86	73.95	73.99	74.03	72.97	73.09	72.77	72.85	72.82	73.26	73.22	73.26	73.27	73.25	73.28	73.29	73.23	73.4
Sideroxydans_DWTP_18	74.02	74.04	74.43	74.43	73.5	73.56	73.55	73.7	73.37	73.09	71.92	73.24	73.38	73.15	73.01	73.49	73.62	73.51	73.41	73.33	73.9	74.12	72.85	72.11	73.36	73.24	73.54	73.52	73.16	73.04	72.85	72.9	72.36	72.51	72.5	72.53	72.5	72.12	72.17	72.21	72.53	72.57	72.55	72.68	72.52	72.53	72.66	72.74	72.67
Sideroxydans_DWTP_08	73.97	74.02	74.19	74.29	73.37	73.42	73.4	73.58	73.22	72.99	71.86	72.93	73.17	73.06	72.88	73.09	73.23	73.13	73.21	73.12	73.64	74.1	72.8	71.9	73.38	73.23	73.53	73.23	72.98	72.78	72.69	72.74	72.24	72.43	72.32	72.17	72.38	72.01	72.12	72.1	72.29	72.32	72.31	72.45	72.34	72.34	72.44	72.51	72.51
Sideroxydans_SO_47	74.96	74.73	75.17	75.05	74.35	74.05	74.03	73.77	73.84	73.74	71.92	73.45	73.73	73.78	73.47	73.63	73.75	73.71	73.67	73.78	74.46	74.64	72.74	71.74	73.72	73.64	73.85	73.76	72.75	72.59	72.51	72.71	72.9	72.97	73.03	72.5	72.54	72.12	72.15	72.14	72.56	72.63	72.61	72.64	72.59	72.62	72.61	72.63	72.79
Sideroxydans_CDW	74.67	74.79	75.13	75.14	74.1	74.1	74.09	73.94	73.89	73.65	72.08	73.42	73.71	73.69	73.37	73.64	73.81	73.78	73.91	73.84	74.49	74.63	72.66	71.95	73.59	73.61	73.65	73.78	73	72.97	72.78	73.01	72.57	72.69	72.74	72.51	72.53	72.25	72.2	72.3	72.55	72.57	72.55	72.64	72.51	72.53	72.63	72.63	72.64
Sideroxydans_CG_210	77.36	76.69	76.61	76.72	76.23	76.29	76.3	75.77	76.02	75.76	71.94	75.35	75.08	75.32	74.97	74.8	75.01	75.04	75.09	74.97	75.82	76.43	72.21	71.77	73.69	73.53	74.76	74.71	76.86	74.08	73.92	74.19	73.79	73.91	74.03	73.2	72.97	72.79	72.8	72.84	72.89	72.87	72.9	72.98	72.89	72.91	72.95	73.05	73.1
Sideroxydans_MH_6222	76.4	75.8	75.83	75.76	75.65	75.54	75.53	75.24	75.38	75.3	71.57	74.89	74.69	74.44	74.37	74.14	74.34	74.3	74.41	74.48	75.06	75.5	71.93	71.53	73.33	73.18	73.99	73.95	74.3	73.56	73.26	73.53	73.39	73.45	73.5	72.38	72.65	72.35	72.48	72.43	72.63	72.62	72.63	72.63	72.62	72.66	72.64	72.62	72.73
Sideroxydans_BSS_16	75.54	75.87	75.7	75.71	74.75	74.72	74.71	74.32	74.47	74.2	72.31	74.08	73.99	74.06	73.84	73.75	73.87	73.82	74.09	74.11	74.72	75.31	72.2	71.54	73.34	73.16	73.87	73.7	73.47	73.17	72.94	73.17	73.15	73.28	73.31	72.55	72.62	72.23	72.18	72.34	72.7	72.68	72.72	72.82	72.71	72.72	72.79	72.83	72.88
Sideroxydans_WG	77.03	77.33	77.25	77.12	76.1	76.2	76.19	75.49	75.85	75.56	72.21	75.02	74.9	75.08	74.88	74.51	74.62	74.79	75.05	74.95	75.71	76.36	72.2	71.8	73.86	73.76	74.59	74.45	73.99	73.67	73.45	73.67	73.81	73.87	73.92	73.01	73.04	72.72	72.8	72.81	72.88	72.88	72.89	72.99	72.87	72.92	72.95	72.94	73.04
Sideroxydans_OI_S222	76.9	77.08	77.08	76.97	75.72	75.94	75.97	75.18	75.5	75.27	72.18	74.95	74.85	74.86	74.49	74.58	74.49	74.55	74.77	74.75	75.87	76.35	72.27	71.77	73.89	73.76	74.69	74.57	73.81	73.48	73.45	73.56	73.65	73.77	73.85	72.9	72.96	72.73	72.75	72.77	73	72.97	73.03	73.11	72.99	73.07	73.08	73.08	73.25
Sideroxydans_CP_19	77.63	77.21	77.6	77.53	76.5	76.76	76.78	75.72	76.27	76.04	71.77	75.24	74.94	75.22	75.03	74.62	74.59	74.78	74.92	74.87	76.1	76.75	71.88	71.21	73.65	73.56	74.32	74.48	73.85	73.72	73.68	73.68	73.92	73.97	74.04	72.93	73	72.48	72.55	72.58	72.88	72.9	72.91	72.94	72.87	72.89	72.95	72.93	73
Sideroxydans_CP_30	77.82	77.3	77.78	77.71	76.6	76.97	76.99	76	76.5	76.29	71.97	75.38	75.11	75.53	75.21	74.83	74.81	74.99	75.1	75.05	76.35	76.82	72.06	71.38	73.65	73.55	74.49	74.61	73.81	73.82	73.66	73.78	74	74.09	74.21	73.05	73.02	72.74	72.78	72.84	73.01	73.01	73.03	73.06	73	73	73.07	73.1	73.14
Sideroxydans_CP_18	77.62	77.11	77.51	77.41	76.39	76.78	76.78	75.67	76.24	76	71.68	75.2	74.86	75.22	74.84	74.58	74.53	74.73	74.77	74.75	76.09	76.62	71.94	71.14	73.44	73.38	74.21	74.33	73.69	73.59	73.58	73.56	73.78	73.85	73.95	72.73	72.81	72.43	72.56	72.58	72.75	72.78	72.78	72.82	72.74	72.79	72.83	72.86	72.88
[truncated: 54 more columns]

## Sheet: Table S2c
AAI - calculated with CompareM. Boxes show genera.	Gallionella_RIF_18	Gallionella_RIF_142	Gallionella_9BH_112	Ferrigenium_kumadai_An22	Ferrigenium_BP06	Ferrigenium_KS_2	Ferrigenium_KS_1	Gallionella_DP16D	Gallionella_RIF_110	Gallionella_RIF_22	Gallionella_KV_32	Gallionella_RIF_47	Gallionella_AHS_6045	Gallionella_AHS_4737	Gallionella_ShG14-8	Gallionella_AK_9	Gallionella_palsa_1007	Gallionella_palsa_995	Gallionella_BEO_14	Gallionella_BEO_15	Gallionella_CF_36	Gallionella_IN19	Gallionella_DWTP_16	Gallionella_IN14	Gallionella_KB_78	Gallionella_KB_74	Gallionella_DBNF_26	Gallionella_DBNF_25	Gallionella_CG_997	Gallionella_CG_61	Gallionella_CG_15	Gallionella_CG_18	Gallionella_AHS_4121	Gallionella_AHP_13	Gallionella_AHP_15	Gallionella_RIF_124	Gallionella_capsiferriformans_ES2	Gallionella_MDM_17	Gallionella_IN5	Gallionella_MDM_16	Gallionella_TB_8-2	Gallionella_TB_7	Gallionella_TB_8	Gallionella_CB_3	Gallionella_CB_6b	Gallionella_CB_2	Gallionella_CB_4	Gallionella_CB_4b	Gallionella_CB_6
Gallionella_RIF_18	100	76.77	78.41	78.41	78.9	78.58	78.62	77.63	77.53	77.03	72.86	76.04	74.82	75.25	74.85	77.55	76.81	75.5	77.15	76.58	77.64	77.56	73.31	71.87	74.07	73.87	73.92	73.84	74.39	73.62	74.03	73.96	73.62	73.9	74.26	73.26	73.14	72.3	72.03	72.55	73.53	73.18	73.57	73.57	73.39	73.42	73.4	73.02	73.41
Gallionella_RIF_142	76.77	100	79.97	79.99	76.86	77.06	77.11	76.24	76.15	75.88	72.32	75	73.94	74.66	73.25	75.73	75.22	74.52	75.7	75.44	77.07	77.48	73.06	71.85	73.38	73.37	73.24	73.52	73.35	73.13	73.42	73	73.47	73.66	73.82	73.04	73.28	72.1	72.11	72.41	73.02	72.52	72.9	73.3	72.95	73.03	73.09	72.77	72.83
Gallionella_9BH_112	78.41	79.97	100	91.54	78.98	78.83	78.83	78.93	77.82	76.75	73.82	76.49	74.98	75.83	75.08	77.89	76.73	76.4	77.34	76.98	79.14	78.91	74.48	72.93	74.63	74.41	74.52	74.83	75.04	74.86	75.22	74.8	73.89	74.27	74.51	73.93	73.98	72.81	72.48	73.09	73.68	73.32	73.62	73.97	73.67	73.7	73.78	73.57	73.58
Ferrigenium_kumadai_An22	78.41	79.99	91.54	100	78.93	79.13	79.09	78.86	77.81	76.9	73.92	76.4	75.17	75.89	75.36	77.97	77.01	76.48	77.37	77.09	78.91	78.76	74.9	73.14	74.5	74.31	74.7	74.89	74.93	74.94	75.29	74.88	73.96	74.37	74.63	73.98	74.09	73.18	72.93	73.4	73.92	73.62	73.9	74.3	73.97	74.05	74.08	73.92	73.93
Ferrigenium_BP06	78.9	76.86	78.98	78.93	100	85.28	85.28	81.25	83.21	82.77	73.74	80.35	77.25	77.83	76.65	80.05	79.13	78.42	79.49	79.12	80.08	80	75.19	72.29	74.11	73.98	75.12	75.02	75.04	74.87	75.16	74.82	74.72	75.05	75.35	73.72	73.82	73.16	72.82	73.29	74.19	73.8	74.11	74.38	74.21	74.3	74.23	74.16	74.2
Ferrigenium_KS_2	78.58	77.06	78.83	79.13	85.28	100	100	80.37	82.6	81.85	73.27	79.06	75.98	76.8	75.85	79	78.14	77.43	78.68	78.26	79.32	79.08	74.86	72.42	74.15	74.07	74.55	74.67	75.08	74.58	75.35	74.5	73.81	74.3	74.72	73.68	73.59	72.79	72.41	73.01	73.77	73.34	73.65	73.98	73.68	73.74	73.81	73.57	73.56
Ferrigenium_KS_1	78.62	77.11	78.83	79.09	85.28	100	100	80.36	82.58	81.81	73.26	79.04	76	76.78	75.8	79	78.14	77.33	78.64	78.24	79.35	79.09	74.85	72.46	74.13	74.05	74.47	74.66	75.1	74.58	75.33	74.5	73.81	74.27	74.7	73.65	73.58	72.77	72.4	73	73.75	73.3	73.64	73.97	73.65	73.73	73.78	73.54	73.52
Gallionella_DP16D	77.63	76.24	78.93	78.86	81.25	80.37	80.36	100	79.55	78.52	73.67	79.24	77.38	78.29	77.43	81.1	80.25	78.68	80.23	79.39	81.04	80.64	75.49	73.17	75.01	74.71	75.24	75.5	75.55	75.13	75.25	75.1	75.34	75.9	76.02	74.68	74.91	73.96	73.7	74.41	74.99	74.48	74.91	75.06	74.83	74.8	75.02	74.68	74.62
Gallionella_RIF_110	77.53	76.15	77.82	77.81	83.21	82.6	82.58	79.55	100	99.76	73.04	78.82	75.31	76.25	75.35	78.66	77.58	77.25	78.08	77.4	78.63	78.5	74.28	71.36	73.45	73.22	73.63	74.03	74.45	73.74	74.42	73.72	73.76	74.28	74.47	73.12	73.36	72.67	72.26	72.78	73.49	73.06	73.47	73.71	73.49	73.42	73.54	73.38	73.31
Gallionella_RIF_22	77.03	75.88	76.75	76.9	82.77	81.85	81.81	78.52	99.76	100	72.13	77.99	74.38	75.28	74.23	78	76.73	76.55	77.16	76.37	77.91	77.85	73.28	70.7	72.66	72.6	73.05	73.45	73.5	73.12	73.64	73.05	72.9	73.35	73.73	72.18	72.28	72.17	71.73	72.23	72.68	72.26	72.63	72.79	72.75	72.65	72.66	72.7	72.67
Gallionella_KV_32	72.86	72.32	73.82	73.92	73.74	73.27	73.26	73.67	73.04	72.13	100	73.29	73.29	73.04	73.01	74.41	73.95	73.13	74.75	74.17	74.22	74.61	71.21	69.91	71.24	71.14	71.65	71.62	71.84	71.17	71.84	71.3	71.03	71.49	71.83	71.03	70.85	70.57	70.29	70.76	70.99	70.65	71.04	71.25	71.01	71.02	71.17	71.05	70.9
Gallionella_RIF_47	76.04	75	76.49	76.4	80.35	79.06	79.04	79.24	78.82	77.99	73.29	100	76.19	77.89	76.6	79.58	79.09	78.2	79.4	78.86	78.84	78.73	74.7	71.45	73.18	73	73.72	73.96	74.65	74.15	74.43	74.35	73.71	74.25	74.44	73.02	73.14	72.61	72.54	72.99	72.83	72.32	72.83	73.17	72.93	72.91	73.11	73.07	72.89
Gallionella_AHS_6045	74.82	73.94	74.98	75.17	77.25	75.98	76	77.38	75.31	74.38	73.29	76.19	100	82.89	79.86	83.03	83.06	81.85	82.75	82.42	77.99	78.15	74.92	71.33	73.35	73.3	73.75	74.39	73.82	72.86	73.61	73.25	73.76	74.37	74.43	73.18	73.25	72.98	72.85	73.15	72.96	72.5	73.06	72.99	72.81	72.88	72.95	72.79	72.87
Gallionella_AHS_4737	75.25	74.66	75.83	75.89	77.83	76.8	76.78	78.29	76.25	75.28	73.04	77.89	82.89	100	81.32	84.85	85.31	84.21	85.19	84.96	78.95	78.58	74.96	71.7	73.78	73.68	74.88	75.47	74.38	73.85	74.12	73.46	74.29	74.89	74.99	73.46	73.36	73.08	72.9	73.39	72.96	72.51	73.02	72.96	72.85	72.88	73	72.69	73
Gallionella_ShG14-8	74.85	73.25	75.08	75.36	76.65	75.85	75.8	77.43	75.35	74.23	73.01	76.6	79.86	81.32	100	81.5	81.22	80.49	83.65	83.26	77.14	77.58	74.77	71.25	72.93	72.62	73.98	74.36	73.56	73.13	73.69	73.15	73.43	73.92	73.94	72.68	72.4	71.9	71.99	72.26	72.49	72.21	72.61	72.56	72.32	72.35	72.46	72.25	72.35
Gallionella_AK_9	77.55	75.73	77.89	77.97	80.05	79	79	81.1	78.66	78	74.41	79.58	83.03	84.85	81.5	100	96.45	90.22	85.68	86.09	81.4	80.99	76.72	73.22	74.71	74.74	76.11	76.22	76	74.75	75.69	75.03	76.07	76.56	76.34	74.85	74.96	74.58	74.94	74.99	74.97	74.73	75.02	75.23	75	75.18	75.06	74.75	75.22
Gallionella_palsa_1007	76.81	75.22	76.73	77.01	79.13	78.14	78.14	80.25	77.58	76.73	73.95	79.09	83.06	85.31	81.22	96.45	100	89.92	85.82	86	80.59	80.14	76.44	72.85	74.7	74.56	75.69	75.79	75.22	74.81	75.32	75.19	75.26	75.56	75.68	74.42	74.32	73.88	73.84	74.04	73.99	73.72	74.02	74.23	74.16	74.24	74.18	73.84	74.17
Gallionella_palsa_995	75.5	74.52	76.4	76.48	78.42	77.43	77.33	78.68	77.25	76.55	73.13	78.2	81.85	84.21	80.49	90.22	89.92	100	85.69	85.38	79.94	79.56	75.22	72.24	74.4	74.31	74.76	74.96	75.23	74.63	75.12	74.75	74.9	75.17	75.41	73.67	73.45	72.99	73.01	73.36	73.92	73.54	73.91	74.04	73.77	73.88	73.94	73.63	73.73
Gallionella_BEO_14	77.15	75.7	77.34	77.37	79.49	78.68	78.64	80.23	78.08	77.16	74.75	79.4	82.75	85.19	83.65	85.68	85.82	85.69	100	98.93	80.52	80.66	76.85	73.46	74.95	74.74	75.55	76.1	75.76	74.7	75.23	75.26	75.86	76.44	76.44	74.96	74.96	74.2	74.09	74.7	74.33	73.89	74.42	74.54	74.27	74.3	74.5	74.28	74.31
Gallionella_BEO_15	76.58	75.44	76.98	77.09	79.12	78.26	78.24	79.39	77.4	76.37	74.17	78.86	82.42	84.96	83.26	86.09	86	85.38	98.93	100	80.37	80.09	76.31	73.11	74.65	74.45	75.3	75.85	75.12	74.36	74.96	74.8	75.57	75.97	75.98	74.34	74.33	73.87	73.94	74.32	73.9	73.44	74.01	74.17	73.95	73.93	74.09	73.98	73.92
Gallionella_CF_36	77.64	77.07	79.14	78.91	80.08	79.32	79.35	81.04	78.63	77.91	74.22	78.84	77.99	78.95	77.14	81.4	80.59	79.94	80.52	80.37	100	83.41	76.82	74.2	76.3	76.1	76.69	77.23	77.23	76.82	77.19	76.86	76.81	77.23	77.5	76.23	76.17	75.09	74.82	75.34	76.3	75.98	76.35	76.63	76.42	76.47	76.5	76.45	76.35
Gallionella_IN19	77.56	77.48	78.91	78.76	80	79.08	79.09	80.64	78.5	77.85	74.61	78.73	78.15	78.58	77.58	80.99	80.14	79.56	80.66	80.09	83.41	100	76.67	74.6	76.5	76.2	76.71	76.81	77.08	76.82	77.34	76.85	76.49	76.85	77.36	75.78	75.64	75.3	75.09	75.51	76.64	76.14	76.59	76.86	76.58	76.61	76.72	76.62	76.68
Gallionella_DWTP_16	73.31	73.06	74.48	74.9	75.19	74.86	74.85	75.49	74.28	73.28	71.21	74.7	74.92	74.96	74.77	76.72	76.44	75.22	76.85	76.31	76.82	76.67	100	71.74	74.4	74.22	74.77	75.01	73.65	72.91	73.16	73.02	72.95	73.45	73.94	73.19	73.18	72.44	72.27	72.74	73.02	72.46	73.01	73.03	72.93	73.1	73.07	72.69	72.97
Gallionella_IN14	71.87	71.85	72.93	73.14	72.29	72.42	72.46	73.17	71.36	70.7	69.91	71.45	71.33	71.7	71.25	73.22	72.85	72.24	73.46	73.11	74.2	74.6	71.74	100	72.91	72.57	72.64	73.07	72.42	72.09	72.4	71.79	72.17	72.52	72.5	72.05	72.15	71.5	71.3	71.84	71.96	71.41	71.92	72.07	71.82	71.82	71.97	71.6	71.82
Gallionella_KB_78	74.07	73.38	74.63	74.5	74.11	74.15	74.13	75.01	73.45	72.66	71.24	73.18	73.35	73.78	72.93	74.71	74.7	74.4	74.95	74.65	76.3	76.5	74.4	72.91	100	99.9	80.33	80.14	74.15	73.64	74.22	73.63	73.52	73.97	74.28	73.83	73.86	72.96	72.8	73.27	73.58	73.2	73.55	73.56	73.51	73.63	73.54	73.4	73.79
Gallionella_KB_74	73.87	73.37	74.41	74.31	73.98	74.07	74.05	74.71	73.22	72.6	71.14	73	73.3	73.68	72.62	74.74	74.56	74.31	74.74	74.45	76.1	76.2	74.22	72.57	99.9	100	80.5	80.1	74.06	73.46	74.11	73.58	73.49	73.83	74.06	73.66	73.7	72.78	72.68	73.05	73.64	73.19	73.56	73.58	73.56	73.71	73.53	73.33	73.83
Gallionella_DBNF_26	73.92	73.24	74.52	74.7	75.12	74.55	74.47	75.24	73.63	73.05	71.65	73.72	73.75	74.88	73.98	76.11	75.69	74.76	75.55	75.3	76.69	76.71	74.77	72.64	80.33	80.5	100	87.11	74.25	73.72	74.04	73.62	73.84	73.9	74.24	73.3	73.38	72.99	72.91	73.17	73.41	73.2	73.5	73.43	73.45	73.51	73.46	73.2	73.66
Gallionella_DBNF_25	73.84	73.52	74.83	74.89	75.02	74.67	74.66	75.5	74.03	73.45	71.62	73.96	74.39	75.47	74.36	76.22	75.79	74.96	76.1	75.85	77.23	76.81	75.01	73.07	80.14	80.1	87.11	100	74.28	73.78	74.23	73.83	74.4	74.72	74.97	73.55	73.06	72.82	72.52	72.95	73.66	73.35	73.8	73.76	73.62	73.57	73.66	73.45	73.77
Gallionella_CG_997	74.39	73.35	75.04	74.93	75.04	75.08	75.1	75.55	74.45	73.5	71.84	74.65	73.82	74.38	73.56	76	75.22	75.23	75.76	75.12	77.23	77.08	73.65	72.42	74.15	74.06	74.25	74.28	100	98.25	98.6	97.87	78.36	78.59	78.89	78.39	78.35	77.54	77.41	77.82	77.49	76.98	77.43	77.97	77.53	77.61	77.7	77.33	77.64
Gallionella_CG_61	73.62	73.13	74.86	74.94	74.87	74.58	74.58	75.13	73.74	73.12	71.17	74.15	72.86	73.85	73.13	74.75	74.81	74.63	74.7	74.36	76.82	76.82	72.91	72.09	73.64	73.46	73.72	73.78	98.25	100	99.15	99.46	77.49	77.6	77.95	77.41	77.59	76.85	76.6	77.23	77.18	76.67	77.1	77.48	77.09	77.02	77.22	77.02	77.23
Gallionella_CG_15	74.03	73.42	75.22	75.29	75.16	75.35	75.33	75.25	74.42	73.64	71.84	74.43	73.61	74.12	73.69	75.69	75.32	75.12	75.23	74.96	77.19	77.34	73.16	72.4	74.22	74.11	74.04	74.23	98.6	99.15	100	99.18	78.17	78.39	78.59	78.02	78.11	77.58	77.41	77.93	77.63	77.07	77.51	77.9	77.48	77.46	77.63	77.4	77.5
Gallionella_CG_18	73.96	73	74.8	74.88	74.82	74.5	74.5	75.1	73.72	73.05	71.3	74.35	73.25	73.46	73.15	75.03	75.19	74.75	75.26	74.8	76.86	76.85	73.02	71.79	73.63	73.58	73.62	73.83	97.87	99.46	99.18	100	77.39	77.55	78.05	77.45	77.63	77.17	77.01	77.58	77.07	76.53	76.99	77.38	76.94	76.89	77.06	76.96	76.99
Gallionella_AHS_4121	73.62	73.47	73.89	73.96	74.72	73.81	73.81	75.34	73.76	72.9	71.03	73.71	73.76	74.29	73.43	76.07	75.26	74.9	75.86	75.57	76.81	76.49	72.95	72.17	73.52	73.49	73.84	74.4	78.36	77.49	78.17	77.39	100	99.99	98.18	79.64	79.33	79.26	79.25	79.43	78.58	78.43	78.68	78.63	78.47	78.53	78.49	78.15	78.72
Gallionella_AHP_13	73.9	73.66	74.27	74.37	75.05	74.3	74.27	75.9	74.28	73.35	71.49	74.25	74.37	74.89	73.92	76.56	75.56	75.17	76.44	75.97	77.23	76.85	73.45	72.52	73.97	73.83	73.9	74.72	78.59	77.6	78.39	77.55	99.99	100	98.18	80.05	79.5	79.59	79.47	79.8	78.86	78.61	78.92	79.09	78.86	78.92	78.97	78.71	79.12
Gallionella_AHP_15	74.26	73.82	74.51	74.63	75.35	74.72	74.7	76.02	74.47	73.73	71.83	74.44	74.43	74.99	73.94	76.34	75.68	75.41	76.44	75.98	77.5	77.36	73.94	72.5	74.28	74.06	74.24	74.97	78.89	77.95	78.59	78.05	98.18	98.18	100	80.15	79.73	80.03	79.58	80.1	79.07	78.73	79.16	79.07	78.96	79.01	79.09	78.86	79.3
Gallionella_RIF_124	73.26	73.04	73.93	73.98	73.72	73.68	73.65	74.68	73.12	72.18	71.03	73.02	73.18	73.46	72.68	74.85	74.42	73.67	74.96	74.34	76.23	75.78	73.19	72.05	73.83	73.66	73.3	73.55	78.39	77.41	78.02	77.45	79.64	80.05	80.15	100	93.86	80.86	80.56	81.33	79.72	79.39	79.68	80	79.78	79.79	79.93	79.64	79.87
Gallionella_capsiferriformans_ES2	73.14	73.28	73.98	74.09	73.82	73.59	73.58	74.91	73.36	72.28	70.85	73.14	73.25	73.36	72.4	74.96	74.32	73.45	74.96	74.33	76.17	75.64	73.18	72.15	73.86	73.7	73.38	73.06	78.35	77.59	78.11	77.63	79.33	79.5	79.73	93.86	100	80.64	80.17	81.05	79.63	79.27	79.52	79.84	79.64	79.61	79.75	79.42	79.6
Gallionella_MDM_17	72.3	72.1	72.81	73.18	73.16	72.79	72.77	73.96	72.67	72.17	70.57	72.61	72.98	73.08	71.9	74.58	73.88	72.99	74.2	73.87	75.09	75.3	72.44	71.5	72.96	72.78	72.99	72.82	77.54	76.85	77.58	77.17	79.26	79.59	80.03	80.86	80.64	100	99.57	99.75	78.26	77.88	78.22	78.37	78.09	78.21	78.05	77.74	78.26
Gallionella_IN5	72.03	72.11	72.48	72.93	72.82	72.41	72.4	73.7	72.26	71.73	70.29	72.54	72.85	72.9	71.99	74.94	73.84	73.01	74.09	73.94	74.82	75.09	72.27	71.3	72.8	72.68	72.91	72.52	77.41	76.6	77.41	77.01	79.25	79.47	79.58	80.56	80.17	99.57	100	99.67	78.23	77.97	78.14	78.25	78.01	78.06	77.98	77.62	78.12
Gallionella_MDM_16	72.55	72.41	73.09	73.4	73.29	73.01	73	74.41	72.78	72.23	70.76	72.99	73.15	73.39	72.26	74.99	74.04	73.36	74.7	74.32	75.34	75.51	72.74	71.84	73.27	73.05	73.17	72.95	77.82	77.23	77.93	77.58	79.43	79.8	80.1	81.33	81.05	99.75	99.67	100	78.59	78.22	78.52	78.74	78.43	78.48	78.5	78.24	78.57
Gallionella_TB_8-2	73.53	73.02	73.68	73.92	74.19	73.77	73.75	74.99	73.49	72.68	70.99	72.83	72.96	72.96	72.49	74.97	73.99	73.92	74.33	73.9	76.3	76.64	73.02	71.96	73.58	73.64	73.41	73.66	77.49	77.18	77.63	77.07	78.58	78.86	79.07	79.72	79.63	78.26	78.23	78.59	100	100	99.99	99.44	99.58	99.55	99.47	99.48	99.62
Gallionella_TB_7	73.18	72.52	73.32	73.62	73.8	73.34	73.3	74.48	73.06	72.26	70.65	72.32	72.5	72.51	72.21	74.73	73.72	73.54	73.89	73.44	75.98	76.14	72.46	71.41	73.2	73.19	73.2	73.35	76.98	76.67	77.07	76.53	78.43	78.61	78.73	79.39	79.27	77.88	77.97	78.22	100	100	99.96	99.46	99.52	99.52	99.47	99.5	99.54
Gallionella_TB_8	73.57	72.9	73.62	73.9	74.11	73.65	73.64	74.91	73.47	72.63	71.04	72.83	73.06	73.02	72.61	75.02	74.02	73.91	74.42	74.01	76.35	76.59	73.01	71.92	73.55	73.56	73.5	73.8	77.43	77.1	77.51	76.99	78.68	78.92	79.16	79.68	79.52	78.22	78.14	78.52	99.99	99.96	100	99.48	99.58	99.55	99.5	99.56	99.63
Gallionella_CB_3	73.57	73.3	73.97	74.3	74.38	73.98	73.97	75.06	73.71	72.79	71.25	73.17	72.99	72.96	72.56	75.23	74.23	74.04	74.54	74.17	76.63	76.86	73.03	72.07	73.56	73.58	73.43	73.76	77.97	77.48	77.9	77.38	78.63	79.09	79.07	80	79.84	78.37	78.25	78.74	99.44	99.46	99.48	100	100	99.97	99.98	99.99	99.94
Gallionella_CB_6b	73.39	72.95	73.67	73.97	74.21	73.68	73.65	74.83	73.49	72.75	71.01	72.93	72.81	72.85	72.32	75	74.16	73.77	74.27	73.95	76.42	76.58	72.93	71.82	73.51	73.56	73.45	73.62	77.53	77.09	77.48	76.94	78.47	78.86	78.96	79.78	79.64	78.09	78.01	78.43	99.58	99.52	99.58	100	100	100	99.99	100	99.98
Gallionella_CB_2	73.42	73.03	73.7	74.05	74.3	73.74	73.73	74.8	73.42	72.65	71.02	72.91	72.88	72.88	72.35	75.18	74.24	73.88	74.3	73.93	76.47	76.61	73.1	71.82	73.63	73.71	73.51	73.57	77.61	77.02	77.46	76.89	78.53	78.92	79.01	79.79	79.61	78.21	78.06	78.48	99.55	99.52	99.55	99.97	100	100	99.97	99.97	99.94
Gallionella_CB_4	73.4	73.09	73.78	74.08	74.23	73.81	73.78	75.02	73.54	72.66	71.17	73.11	72.95	73	72.46	75.06	74.18	73.94	74.5	74.09	76.5	76.72	73.07	71.97	73.54	73.53	73.46	73.66	77.7	77.22	77.63	77.06	78.49	78.97	79.09	79.93	79.75	78.05	77.98	78.5	99.47	99.47	99.5	99.98	99.99	99.97	100	99.99	99.92
Gallionella_CB_4b	73.02	72.77	73.57	73.92	74.16	73.57	73.54	74.68	73.38	72.7	71.05	73.07	72.79	72.69	72.25	74.75	73.84	73.63	74.28	73.98	76.45	76.62	72.69	71.6	73.4	73.33	73.2	73.45	77.33	77.02	77.4	76.96	78.15	78.71	78.86	79.64	79.42	77.74	77.62	78.24	99.48	99.5	99.56	99.99	100	99.97	99.99	100	99.85
Gallionella_CB_6	73.41	72.83	73.58	73.93	74.2	73.56	73.52	74.62	73.31	72.67	70.9	72.89	72.87	73	72.35	75.22	74.17	73.73	74.31	73.92	76.35	76.68	72.97	71.82	73.79	73.83	73.66	73.77	77.64	77.23	77.5	76.99	78.72	79.12	79.3	79.87	79.6	78.26	78.12	78.57	99.62	99.54	99.63	99.94	99.98	99.94	99.92	99.85	100
Gallionella_CB_9	73.59	72.94	73.75	74.14	74.45	73.9	73.87	74.73	73.49	72.72	71.05	73.01	73.25	73.2	72.71	75.53	74.38	73.88	74.79	74.24	76.71	76.87	73.16	72.13	74.03	74.05	73.7	73.94	77.86	77.13	77.61	77.38	78.81	79.34	79.59	80.21	79.94	78.59	78.58	78.97	99.64	99.62	99.63	99.9	99.88	99.82	99.9	99.68	99.81
Ferriphaselus_R1	70.53	70.5	71.59	71.61	70.27	70.44	70.41	70.68	70.12	69.62	68.14	69.54	69.5	69.54	68.72	69.93	69.67	69.18	70.18	70.13	70.7	71.46	69.21	69.36	69.95	69.74	69.41	69.65	69.53	69.21	69.49	68.99	68.55	69.01	69.15	68.89	69.17	68.38	67.88	68.7	69.06	68.62	69.05	69.17	68.94	69.09	69.06	68.78	69.01
Ferriphaselus_amnicola_OYT1	70.14	70.45	71.52	71.41	70.03	70.14	70.16	70.49	69.78	69.27	68.05	69.81	69.6	69.42	68.76	70.39	70.04	69.64	70.25	70.22	70.72	71.32	69.28	69.24	69.89	69.68	69.47	69.35	69.49	69.22	69.62	69.08	68.73	69.05	69.39	69.35	69.47	68.6	68.21	68.77	69.44	68.96	69.42	69.61	69.34	69.45	69.51	69.18	69.1
Ferriphaselus_CF_38	68.47	68.8	70.18	70.17	68.46	68.53	68.52	68.47	68.3	67.7	66.36	67.64	67.48	67.76	67.12	68.47	68.12	67.98	68.34	68.43	69.57	69.98	67.85	67.51	68.23	68.06	68.13	67.83	68.12	67.78	68.12	67.86	67.48	67.53	67.64	67.59	67.53	67.55	67.28	67.56	67.69	67.49	67.72	67.68	67.54	67.81	67.59	67.27	67.9
Ukn_Gallionellaceae_RINZ	70.89	70.41	71.8	71.95	71.11	71.07	71.11	71.36	70.87	70.24	69.54	70.75	70.66	70.77	70	71.96	71.33	70.89	71.99	71.59	71.88	71.52	69.66	68.61	69.75	69.64	69.63	70.39	69.85	69.56	70.14	69.78	69.24	69.5	69.81	68.91	68.95	68.52	68.46	68.74	69.25	68.8	69.19	69.31	69.13	69.28	69.17	68.87	69.24
Ukn_Gallionellaceae_X1_29	70.45	69.42	70.69	70.97	71.67	71.78	71.77	71.02	71.1	70.47	67.5	70.04	69.53	69.65	68.8	70.28	70.03	69.84	70.8	70.4	71	70.84	68.01	67.13	68.7	68.5	68.34	68.88	69.04	68.84	69	68.63	68.03	68.4	68.7	68.12	68.2	67.36	67.1	67.69	67.93	67.55	67.88	68.11	67.81	67.9	67.98	67.68	67.93
Ca_Houarnoksidobacter_IN7	72.05	70.76	72.26	72.49	73.75	73.09	73.07	73.15	73.09	72.31	68.43	73.18	71.83	72.07	71.11	73.29	72.94	72.13	73.35	72.36	73.35	72.79	69.66	68.12	69.78	69.55	70.11	70.33	69.98	69.28	69.74	69.44	69.77	69.92	70.31	69.11	69.1	68.79	68.55	69.19	69.25	68.85	69.29	69.55	69.39	69.42	69.49	69.24	69.5
Ca_Nitrotoga_fabula_KNB	68.47	67.45	69.01	69.44	68.53	68.82	68.81	69.16	68.3	67.39	67.4	67.75	67.44	67.82	67.82	69.14	68.58	68.02	69.09	68.81	69.5	69.44	67.68	66.62	67.6	67.45	67.51	67.88	68.23	67.77	68.29	67.57	66.83	67.3	67.64	67.65	67.72	66.41	66.39	66.92	66.57	66.22	66.52	66.55	66.37	66.55	66.62	66.39	66.65
Ca_Nitrotoga_AM1P	69.4	68.67	70.38	70.71	69.84	70.02	70.02	70.81	69.84	68.84	68.09	69.33	69.4	69.79	68.87	71.27	70.59	69.87	70.88	70.52	71.18	71.04	69.25	68.18	68.91	68.81	68.85	69.38	68.98	68.73	68.91	68.64	67.86	68.34	68.51	68.43	68.4	67.45	67.41	67.8	68.19	67.8	68.21	68.21	68.13	68.12	68.33	68.12	68.2
Ca_Nitrotoga_SPKER	69.48	68.37	70.09	70.55	70.05	70.04	70.02	70.69	69.27	68.31	68.17	69.28	69.38	69.81	68.71	70.93	70.09	69.54	70.96	70.2	70.87	70.79	68.93	67.85	68.9	68.82	68.5	69.03	68.78	68.37	68.85	68.18	67.91	68.28	68.42	68.54	68.34	67.33	67.27	67.64	67.86	67.42	67.77	67.89	67.86	67.81	67.98	67.69	67.78
Ca_Nitrotoga_CP45	69.85	68.47	70.24	70.53	69.98	70.28	70.28	70.75	69.57	68.51	68.32	69.23	69.2	69.52	69.15	71.42	70.84	70.02	71.07	70.54	70.87	70.98	69.18	67.95	68.98	68.97	68.97	69.26	68.76	68.46	69.01	68.66	68.07	68.37	68.6	68.44	68.18	67.47	67.48	67.82	68.01	67.6	67.95	68.07	67.96	67.95	68.14	67.82	67.97
Ca_Nitrotoga_LAW	70.03	68.89	70.16	70.64	69.93	70.29	70.25	70.92	69.45	68.55	68.17	69.4	68.98	69.66	68.78	71.39	70.66	69.87	71.02	70.23	70.86	70.98	69.19	67.8	69.06	69	68.81	69.28	68.8	68.5	68.92	68.56	67.91	68.34	68.44	68.43	68.5	67.16	67.15	67.6	67.94	67.62	67.88	68.1	67.95	67.89	68.14	67.84	67.93
Ca_Nitrotoga_MKT	69.7	68.3	70.45	70.71	69.98	70.29	70.27	71.1	69.63	68.62	68.22	69.43	69.44	69.88	69.24	71.39	70.74	69.95	71.24	70.82	71.04	71.02	69.25	67.85	69.09	69.02	69.02	69.36	69.01	68.4	68.99	68.62	67.88	68.28	68.47	68.28	68.25	67.37	67.37	67.83	67.99	67.66	67.97	68.05	67.91	67.89	68.13	67.88	67.89
Ca_Nitrotoga_SL_21	68.9	67.92	69.61	69.78	69.08	69.1	69.04	69.94	69.04	68.12	67.22	68.46	68.1	68.25	68.45	69.05	69.16	68.79	69.46	69.21	69.87	69.66	68.1	66.99	68.01	67.66	67.46	68.01	67.73	67.64	67.57	67.52	67.15	67.95	67.93	67.87	67.98	66.95	67.01	67.71	67.18	66.44	67.11	67.42	67.14	67.27	67.43	67.13	67.08
Ca_Nitrotoga_GL_H1	68.56	67.72	69.3	69.49	68.85	69.12	69.11	69.76	68.83	67.98	67	67.97	67.78	67.9	68.09	69.07	68.76	68.38	69.11	68.83	69.72	69.5	68.03	66.96	67.79	67.54	67.6	68.18	67.83	67.53	67.57	67.54	66.94	67.54	67.68	67.84	68.03	66.93	66.87	67.35	66.76	66.19	66.71	66.91	66.68	66.8	66.97	66.64	66.65
Ca_Nitrotoga_GL_O1	68.54	67.69	69.38	69.52	68.86	69.05	69.02	69.81	68.77	67.95	67.13	68.06	67.79	68.03	68.05	69.08	68.81	68.38	69.19	68.86	69.73	69.63	68.02	67.11	67.84	67.62	67.69	68.17	67.8	67.64	67.65	67.63	66.96	67.56	67.71	67.92	67.99	66.91	66.87	67.29	66.84	66.3	66.8	66.95	66.76	66.86	67.03	66.73	66.74
Ca_Nitrotoga_GL_M1	68.69	67.9	69.35	69.46	68.95	69.09	69.08	69.9	68.9	68.06	67.09	68.05	67.89	68.09	68.21	69.12	68.83	68.48	69.21	68.9	69.74	69.69	67.96	67.22	67.98	67.77	67.67	68.29	67.89	67.67	67.74	67.66	67	67.56	67.73	68.01	68.06	67.04	66.96	67.41	66.9	66.33	66.87	67.01	66.81	66.94	67.08	66.76	66.79
Ca_Nitrotoga_UBA7399	68.61	67.85	69.6	69.7	68.93	69.12	69.15	69.92	68.88	68.01	67.19	68.08	68	68.24	68.19	68.86	68.89	68.72	69.49	69.24	69.96	69.66	67.94	67	67.92	67.74	67.81	68.42	67.7	67.74	67.73	67.74	67.27	67.93	67.9	67.92	67.99	66.85	66.68	67.31	66.93	66.29	66.85	67.18	66.87	66.97	67.19	66.91	66.88
Ca_Nitrotoga_GL_E1	68.47	67.81	69.46	69.53	68.88	69.08	69.07	69.92	68.72	67.89	67.04	68.09	67.81	68.05	68.01	69	68.79	68.49	69.2	68.96	69.88	69.61	67.97	67.03	67.96	67.67	67.56	68.18	67.77	67.57	67.63	67.52	66.99	67.66	67.81	67.88	68.02	66.86	66.84	67.3	66.97	66.4	66.93	67.2	66.93	67.06	67.21	67.06	66.77
Ca_Nitrotoga_GL_H2	68.4	67.73	69.31	69.33	68.8	68.98	68.97	69.95	68.79	67.92	66.99	68.12	67.86	67.98	67.97	68.94	68.64	68.37	69.06	68.84	69.72	69.46	67.98	67.01	67.76	67.46	67.55	68.12	67.7	67.52	67.61	67.5	66.97	67.57	67.67	67.79	67.66	66.71	66.69	67.11	66.89	66.31	66.84	67.01	66.85	67	67.14	66.86	66.68
Sideroxydans_GW715	71.27	71.44	72.45	72.37	70.98	70.81	70.77	71.12	70.44	69.8	68.87	69.84	69.73	70.33	69.73	70.95	70.62	70.19	71.24	70.98	72.02	72.03	69.85	69.32	70.49	70.32	70.11	70.1	70.04	69.45	70.04	69.38	69.22	69.54	69.76	69.45	69.36	69.07	69.16	69.35	69.88	69.51	69.8	70.1	69.96	70.07	70.09	69.85	70
Sideroxydans_IN3	71.56	71.91	72.94	73.09	70.48	70.59	70.56	71.11	70.12	69.54	68.93	69.93	70.24	70.24	68.96	70.51	70.2	70.05	71.07	70.73	71.93	71.95	70.12	69.77	70.66	70.35	70.02	70.04	69.99	69.58	70.16	69.55	69.49	69.85	70.02	70.15	70.18	69.96	69.19	70.46	70.51	69.92	70.51	70.52	70.34	70.38	70.5	70.44	70.63
Sideroxydans_PALSA_9BH_189	71.07	71.17	72.68	72.67	69.84	69.98	69.97	70.09	69.73	69.24	68.27	69.48	69.12	69.12	68.38	69.68	69.56	69.34	70.2	70.17	71.37	71.73	69.13	69.28	69.63	69.74	69.56	69.5	69.09	68.62	69.16	68.5	69.02	69.19	69.21	69.2	69.14	69.32	69.28	69.38	69.74	69.36	69.68	69.82	69.7	69.73	69.77	69.6	69.83
Sideroxydans_X3_21	71.15	70.86	71.93	72	70.81	71.14	71.09	71.03	70.44	69.85	68.99	69.68	69.87	70.53	69.14	70.88	70.31	70.6	71.4	70.8	72.13	72.03	70.4	68.82	70.39	70.35	70.3	69.95	69.8	69.33	69.55	69.26	69.79	70.03	70.06	69.8	69.95	69.42	69.68	69.55	69.94	69.66	69.93	70	69.92	70.06	69.96	69.67	69.88
Sideroxydans_PALSA-1006	68.15	69.07	69.98	69.8	67.78	67.93	67.88	68.07	67.53	66.93	66.03	66.8	67.27	67.51	66.8	67.87	67.82	67.61	68.67	68.49	68.77	68.98	67.94	66.93	67.62	67.76	67.71	67.53	66.18	65.83	66.24	66.05	67.65	67.67	67.4	66.53	66.64	66.35	66.23	66.54	67.56	67.24	67.54	67.48	67.34	67.32	67.38	67.14	67.36
Sideroxydans_KW_5	68.99	69.03	69.68	69.61	68.82	68.38	68.39	69.18	67.98	67.14	67.23	68.21	68.58	68.48	67.83	68.68	69.08	68.52	69.86	69.47	69.61	69.94	68.14	68.04	68.12	68.11	68.08	68.46	67.82	67.46	67.97	67.44	68.16	68.28	68.73	68.28	68.28	67.47	67.25	67.57	68.54	68.27	68.6	68.62	68.45	68.59	68.59	68.5	68.7
Sideroxydans_KW_1	69.42	69.29	70.12	70.02	69.29	69.04	69.05	69.61	68.51	67.55	67.56	68.61	68.81	68.52	68.16	69.21	69.47	68.86	70.27	69.82	69.93	70.24	68.4	68.17	68.59	68.48	68.35	68.69	68.34	67.8	68.3	67.75	68.45	68.71	69.1	68.37	68.33	67.63	67.54	67.97	68.81	68.52	68.84	69.13	68.87	69.03	69.05	68.99	69.11
Sideroxydans_KW_2	69.67	68.89	70.21	70.12	69.29	69.01	68.98	69.55	68.72	67.93	67.28	68.62	68.79	69.1	68.34	69.65	69.56	68.98	70.19	70.17	69.81	69.89	68.4	68.42	68.79	68.79	68.7	68.97	68.62	68.29	68.45	68.09	68.72	69.07	69.15	68.33	68.35	67.69	67.7	67.91	68.9	68.45	68.91	69.01	68.78	68.97	68.86	68.74	68.95
Sideroxydans_KW_3	69.27	68.52	70.07	69.83	68.84	68.63	68.6	69.05	68.3	67.59	67.04	68.03	68.52	68.86	68.05	69.48	69.23	68.85	70.04	70	69.47	69.96	68.17	67.83	68.48	68.45	68.33	68.43	68.31	67.94	67.82	67.82	68.29	68.59	68.75	67.93	67.86	67.15	67.28	67.53	68.45	68.24	68.41	68.71	68.34	68.61	68.6	68.35	68.65
Sideroxydans_KW_4	69.2	68.94	70.21	69.95	69.24	68.9	68.89	69.54	68.47	67.65	67.24	68.47	68.58	69.04	68.02	69.4	69.36	68.9	70.11	70.13	69.63	69.86	68.08	68.07	68.78	68.78	68.57	68.6	68.49	68.02	68.15	67.74	68.46	68.84	69.05	68.05	68.02	67.42	67.4	67.74	68.61	68.23	68.61	68.76	68.54	68.74	68.71	68.62	68.71
Sideroxydans_LS_28	70.56	70.19	71.32	71.3	70.28	70.3	70.3	70.51	69.85	69.21	68.23	68.7	69.05	68.86	68.9	69.59	69.63	69.16	70.28	70.03	71.13	71.36	68.99	68.77	69.96	69.89	69.53	69.31	70.03	69.7	69.98	69.3	69.07	69.46	69.79	70.01	69.98	69.3	69.27	69.62	69.52	68.97	69.44	69.72	69.47	69.66	69.68	69.57	69.58
Sideroxydans_9IH_78	71.52	71.67	72.6	72.82	70.64	70.91	70.88	70.68	70.33	69.68	68.42	69.62	69.22	69.36	68.91	69.91	69.72	69.14	70.27	70.11	70.92	71.32	68.97	68.69	69.76	69.76	69.34	69.4	69.2	68.96	69.38	69.05	68.81	69.04	69.11	69.2	69.28	68.61	68.7	68.79	69.51	68.99	69.48	69.59	69.34	69.47	69.47	69.25	69.48
Sideroxydans_CF_37	71.56	71.49	72.88	72.44	71.28	71.7	71.68	71.78	71.03	70.29	69.62	70.69	70.38	70.21	70.07	71.11	70.76	70.68	71.46	71.3	72.49	72.83	70.7	69.04	70.92	70.85	70.78	70.98	71.07	70.01	70.57	69.93	69.66	70.07	70.19	70.44	70.59	69.63	69.51	70.08	70.33	69.85	70.26	70.42	70.15	70.32	70.31	70.1	70.23
Sideroxydans_lithotrophicus_ES1	71.92	72	73.09	73.3	71.43	71.3	71.23	71.37	70.84	69.98	68.66	70.49	70.67	71.08	69.96	71.22	70.9	70.47	71.81	71.69	71.84	72.31	69.61	69.25	70.42	70.34	70.41	70.21	69.99	69.83	70.21	69.7	70.01	70.26	70.44	69.88	69.81	69.27	69.07	69.65	70.33	70.04	70.4	70.38	70.19	70.3	70.33	70.08	70.39
Sideroxydans_MJ	71.54	71.94	72.67	72.54	70.85	70.77	70.76	71.01	70.92	70.24	68.57	70.77	70.45	70.85	69.78	71.06	71.39	70.61	71.71	71.59	71.47	72.1	69.61	69.02	70.14	70.13	69.81	69.89	69.7	69.38	69.8	69.2	69.92	70.13	70.53	69.41	69.41	69.22	69.24	69.68	70.28	69.92	70.22	70.35	70.17	70.33	70.34	70.23	70.25
Sideroxydans_CL21	71.73	71.69	72.37	72.67	70.78	70.87	70.84	71.01	70.35	69.65	68.56	70.15	70.34	70.66	70.07	70.75	70.96	70.38	71.44	71.48	71.73	72.03	69.66	68.82	70.03	69.93	70.32	70.57	70.05	69.53	69.92	69.41	70.36	70.57	70.51	69.49	69.66	69.19	68.87	69.54	70.19	69.72	70.18	70.31	70.11	70.14	70.23	70.32	70.32
Sideroxydans_CC_14	72.36	72.72	73.37	73.41	71.29	71.69	71.64	71.64	71.26	70.52	69.25	70.31	70.04	70.36	69.81	70.64	70.34	70.08	71.02	71.02	71.96	72.27	70.19	69.48	70.28	70.35	70.18	70.25	70.15	69.77	70.27	69.78	69.62	70.08	70.25	69.95	70.03	69.12	69.02	69.48	70.44	70.07	70.42	70.59	70.41	70.54	70.54	70.26	70.47
Sideroxydans_RIF_24	72.04	72.76	72.86	73.19	70.98	70.98	70.94	71.45	70.84	70.2	68.95	70.07	70.16	70.42	69.71	70.42	70.41	70.03	70.99	70.99	71.79	72.07	69.77	69.25	70.13	70.08	70.07	70.17	69.82	69.5	70.06	69.7	69.23	69.75	69.76	69.91	69.61	68.95	68.79	69.3	70.04	69.58	69.97	70.1	69.89	70.15	70.12	69.95	70.01
Sideroxydans_9BB_43	72.24	72.56	73.34	73.46	71.15	71.38	71.33	71.51	70.84	70.09	69.33	70.26	69.85	69.91	69.41	70.37	70.19	69.53	70.81	70.81	71.82	72.09	70	68.99	70.61	70.55	70.08	70.06	70.05	69.68	69.96	69.57	69.41	69.75	69.98	69.85	69.97	69.4	69.13	69.8	70.44	69.96	70.43	70.49	70.32	70.43	70.47	70.3	70.46
Sideroxydans_9GH_6	72.25	72.52	73.34	73.45	71.15	71.37	71.33	71.47	70.85	70.07	69.29	70.22	69.84	69.87	69.36	70.37	70.19	69.48	70.78	70.78	71.79	72.05	69.96	68.97	70.56	70.5	70.04	70.05	70.01	69.68	69.97	69.57	69.4	69.74	69.97	69.84	69.95	69.38	69.11	69.77	70.41	69.93	70.4	70.46	70.29	70.4	70.44	70.26	70.42
Sideroxydans_9BH_100	72.24	72.5	73.33	73.45	71.14	71.36	71.32	71.48	70.85	70.07	69.29	70.21	69.83	69.86	69.37	70.37	70.18	69.47	70.77	70.76	71.78	72.04	69.96	68.96	70.55	70.49	70.02	70.03	70.01	69.66	69.95	69.56	69.39	69.72	69.96	69.83	69.95	69.37	69.09	69.78	70.4	69.91	70.39	70.45	70.28	70.39	70.43	70.25	70.41
Sideroxydans_9IH_207	72.25	72.47	73.21	73.33	71.15	71.23	71.19	71.31	70.72	70.06	69.17	70.11	69.8	69.78	69.25	70.37	70.19	69.43	70.68	70.67	71.66	71.92	69.84	68.86	70.44	70.5	70.04	70.05	69.88	69.55	69.85	69.45	69.4	69.61	69.85	69.72	69.83	69.37	69.11	69.64	70.41	69.93	70.4	70.37	70.29	70.4	70.33	70.15	70.42
Sideroxydans_DWTP_18	71.38	71.39	72.83	72.43	70.98	71.19	71.19	71.17	70.1	69.23	68.87	69.62	69.37	69.74	69.31	70.18	70.15	69.85	70.58	70.22	71.87	71.88	69.82	68.27	70.32	70.37	70.46	70.36	70.47	69.92	70.25	69.34	69.56	69.94	69.86	70.26	70.25	69.21	69.26	69.57	69.82	69.27	69.73	69.98	69.71	69.8	69.9	69.73	69.81
Sideroxydans_DWTP_08	71.11	71.35	72.25	71.99	70.42	70.65	70.68	70.64	69.85	69.04	68.33	69.07	69.02	69.28	68.95	69.68	69.37	69.17	70.07	69.8	71.16	71.57	69.26	67.75	69.92	70.03	69.95	69.87	70.03	69.37	69.66	69.14	69.03	69.36	69.4	69.65	69.23	68.74	68.86	69.05	69.41	68.84	69.35	69.36	69.23	69.31	69.34	69.13	69.37
Sideroxydans_SO_47	71.43	71.53	72.37	72.49	70.46	70.63	70.6	71.08	70.32	69.79	69.01	70.12	70.7	70.25	69.49	70.72	70.53	69.79	70.84	70.61	71.24	71.56	70.19	68.83	70.27	70.48	70	69.94	70	69.5	69.64	69.11	70.09	70.25	70.44	69.89	69.83	69.29	69.26	69.49	70.16	69.79	70.06	70.13	70.04	70.24	70.09	70.07	70.24
Sideroxydans_CDW	71.3	71.48	72.4	72.53	70.81	71.11	71.1	70.79	70.59	69.77	69.21	69.86	70.05	69.97	69.48	70.53	70.03	69.94	71	70.99	71.35	71.85	70.13	68.46	69.96	70.18	70.07	69.89	70.17	69.59	70.04	69.4	69.47	69.92	70.23	69.95	70.01	68.97	68.89	69.29	69.99	69.54	69.96	70.2	69.97	70.06	70.08	70.19	70.19
Sideroxydans_CG_210	71.47	70.38	71.17	71.04	69.59	69.72	69.7	69.85	69.43	68.93	68.11	68.96	68.88	69.02	68.95	69.19	69.62	68.97	69.84	69.6	69.85	70.28	67.89	67.62	68.76	68.59	68.74	68.9	72.07	68.64	68.89	68.56	68.22	68.52	68.95	68.65	68.96	68.08	67.83	68.42	68.42	67.97	68.35	68.64	68.35	68.44	68.53	68.51	68.38
Sideroxydans_MH_6222	70.69	70.34	70.7	70.75	69.55	69.51	69.54	70.12	69.77	69.41	67.52	69.25	68.73	68.61	68.06	68.66	68.59	68.09	69.18	69.34	69.82	69.93	67.61	67.48	68.27	68.32	68.4	68.39	69.32	68.59	68.93	68.39	67.88	68.04	68.56	68.05	68.12	67.67	67.65	67.89	68.36	67.98	68.29	68.35	68.27	68.37	68.33	68.08	68.3
Sideroxydans_BSS_16	70.84	71.4	71.87	71.8	69.81	69.8	69.78	70.27	69.63	68.95	68.68	68.83	68.99	68.44	68.51	69.33	69.11	68.76	69.7	69.56	70.23	70.45	68.49	68.14	69.05	68.97	68.57	68.66	69.4	68.62	68.94	68.55	68.11	68.59	68.82	68.47	68.66	68.2	68.12	68.58	68.6	68.17	68.57	68.81	68.53	68.65	68.69	68.67	68.71
Sideroxydans_WG	70.16	71.41	71.92	71.67	69.28	69.26	69.29	69.37	69.04	68.27	68.02	68.3	68.69	68.28	67.77	68.98	68.69	68.36	69.36	69.01	69.53	69.94	67.78	67.51	68.63	68.44	68.17	68.35	68.98	68.12	68.53	67.85	67.95	68.02	68.08	67.99	68.12	67.71	68	68.17	68.54	68.35	68.51	68.63	68.37	68.45	68.5	68.34	68.42
Sideroxydans_OI_S222	71.06	71.96	72.39	72.42	70.02	70.25	70.22	70.65	69.84	69.2	69.12	69.19	69.22	69.22	69.14	69.49	69.4	69.12	70.04	69.8	70.37	70.85	68.82	68.56	69.24	69.24	69.12	69.27	69.41	69.07	69.32	68.86	68.66	69.05	69.12	68.99	69.01	68.57	68.47	68.78	69.03	68.55	68.97	69.18	68.98	69.15	69.04	69.05	69.15
Sideroxydans_CP_19	72.5	71.86	73	72.98	71.11	71.64	71.65	71.32	70.75	70.17	68.79	69.83	69.45	69.7	69.63	69.96	69.81	69.56	70.45	70.22	71.41	71.58	69.2	68.56	69.4	69.27	69.42	69.79	69.77	69.19	69.48	68.97	69.67	70.11	70.24	69.48	69.79	68.77	68.75	69	69.26	68.73	69.23	69.47	69.2	69.31	69.33	69.27	69.25
Sideroxydans_CP_30	72.43	71.65	72.6	72.57	70.8	71.47	71.44	71.25	70.79	70.2	68.71	69.72	69.46	69.57	69.62	69.66	69.83	69.35	70.28	70.34	71.02	71.09	69.02	68.21	69.44	69.18	69.38	69.63	69.56	69.29	69.17	69.04	69.49	69.81	69.59	69.15	69.34	68.47	68.53	68.74	69.27	68.79	69.3	69.43	69.19	69.23	69.32	69.09	69.22
Sideroxydans_CP_18	72.3	71.54	72.59	72.67	70.84	71.26	71.2	71.08	70.64	70.03	68.83	69.6	69.42	69.62	69.27	69.87	69.8	69.29	70.22	70.1	70.92	71.23	69.01	68.08	69.32	69.22	69.22	69.54	69.45	68.83	69.27	68.61	69.39	69.81	69.78	69	69.14	68.49	68.52	68.82	69.08	68.63	69.03	69.3	69.03	69.22	69.22	69.17	69.1
[truncated: 54 more columns]

## Sheet: Table S3
Name used in this study	Ecosystem path ID	1 - GOLD Ecosystem	2 - GOLD Ecosystem Category	3 - GOLD Ecosystem Type	4 - GOLD Ecosystem Subtype	5 - GOLD Specific Ecosystem
Ca_Houarnoksidobacter_IN7	5958	Environmental	Aquatic	Deep subsurface	Groundwater	Drilled well/Borehole
Ca_Nitrotoga_AM1P	4045	Environmental	Aquatic	Marine	Coastal	Sediment
Ca_Nitrotoga_CP45	4512	Environmental	Aquatic	Freshwater	River	Unclassified
Ca_Nitrotoga_fabula_KNB	5593	Engineered	Sewage treatment plant	Wastewater	Activated sludge	Unclassified
Ca_Nitrotoga_GL_E1	5358	Environmental	Aquatic	Freshwater	Lake	Hypolimnion
Ca_Nitrotoga_GL_H1	5358	Environmental	Aquatic	Freshwater	Lake	Hypolimnion
Ca_Nitrotoga_GL_H2	5358	Environmental	Aquatic	Freshwater	Lake	Hypolimnion
Ca_Nitrotoga_GL_M1	5358	Environmental	Aquatic	Freshwater	Lake	Hypolimnion
Ca_Nitrotoga_GL_O1	5358	Environmental	Aquatic	Freshwater	Lake	Hypolimnion
Ca_Nitrotoga_LAW	5109	Environmental	Aquatic	Freshwater	River	Sediment
Ca_Nitrotoga_MKT	5109	Environmental	Aquatic	Freshwater	River	Sediment
Ca_Nitrotoga_SL_21	3973	Environmental	Aquatic	Non-marine Saline and Alkaline	Saline	Unclassified
Ca_Nitrotoga_SPKER	4512	Environmental	Aquatic	Freshwater	River	Unclassified
Ca_Nitrotoga_UBA7399	4179	Environmental	Aquatic	Freshwater	Lake	Unclassified
Ferrigenium_kumadai_An22	5613	Environmental	Terrestrial	Soil	Paddy field/soil	Unclassified
Ferrigenium_BP06	4180	Environmental	Aquatic	Freshwater	Pond	Sediment
Ferrigenium_KS_1	7924	Environmental	Aquatic	Freshwater	Drainage ditch	Sediment
Ferrigenium_KS_2	7924	Environmental	Aquatic	Freshwater	Drainage ditch	Sediment
Ferriphaselus_CF_38	5958	Environmental	Aquatic	Deep subsurface	Groundwater	Drilled well/Borehole
Ferriphaselus_amnicola_OYT1	4165	Environmental	Aquatic	Freshwater	Groundwater	Unclassified
Ferriphaselus_R1	4654	Environmental	Aquatic	Freshwater	Groundwater	Spring
Gallionella_9BH_112	5302	Host-associated	Plants	Roots	Rhizosphere	Soil
Gallionella_AHP_13	4206	Environmental	Terrestrial	Soil	Unclassified	Permafrost
Gallionella_AHP_15	4206	Environmental	Terrestrial	Soil	Unclassified	Permafrost
Gallionella_AHS_4121	4206	Environmental	Terrestrial	Soil	Unclassified	Permafrost
Gallionella_AHS_4737	4206	Environmental	Terrestrial	Soil	Unclassified	Permafrost
Gallionella_AHS_6045	4206	Environmental	Terrestrial	Soil	Unclassified	Permafrost
Gallionella_AK_9	4234	Environmental	Terrestrial	Soil	Wetlands	Permafrost
Gallionella_BEO_14	5803	Environmental	Terrestrial	Soil	Peat	Unclassified
Gallionella_BEO_15	5803	Environmental	Terrestrial	Soil	Peat	Unclassified
Gallionella_CB_2	4179	Environmental	Aquatic	Freshwater	Lake	Unclassified
Gallionella_CB_3	4179	Environmental	Aquatic	Freshwater	Lake	Unclassified
Gallionella_CB_4	4179	Environmental	Aquatic	Freshwater	Lake	Unclassified
Gallionella_CB_4b	4179	Environmental	Aquatic	Freshwater	Lake	Unclassified
Gallionella_CB_6	4179	Environmental	Aquatic	Freshwater	Lake	Unclassified
Gallionella_CB_6b	4179	Environmental	Aquatic	Freshwater	Lake	Unclassified
Gallionella_CB_9	4179	Environmental	Aquatic	Freshwater	Lake	Unclassified
Gallionella_CF_36	5958	Environmental	Aquatic	Deep subsurface	Groundwater	Drilled well/Borehole
Gallionella_CG_15	4165	Environmental	Aquatic	Freshwater	Groundwater	Unclassified
Gallionella_CG_18	4165	Environmental	Aquatic	Freshwater	Groundwater	Unclassified
Gallionella_CG_61	4165	Environmental	Aquatic	Freshwater	Groundwater	Unclassified
Gallionella_CG_997	4165	Environmental	Aquatic	Freshwater	Groundwater	Unclassified
Gallionella_DBNF_25	4164	Environmental	Aquatic	Freshwater	Groundwater	Acid Mine Drainage
Gallionella_DBNF_26	4164	Environmental	Aquatic	Freshwater	Groundwater	Acid Mine Drainage
Gallionella_DP16D	4166	Environmental	Aquatic	Freshwater	Groundwater	Contaminated
Gallionella_DWTP_16	4057	Environmental	Aquatic	Freshwater	Drinking water	Unclassified
Gallionella_capsiferriformans_ES2	4165	Environmental	Aquatic	Freshwater	Groundwater	Unclassified
Gallionella_IN14	5958	Environmental	Aquatic	Deep subsurface	Groundwater	Drilled well/Borehole
Gallionella_IN19	5958	Environmental	Aquatic	Deep subsurface	Groundwater	Drilled well/Borehole
Gallionella_IN5	5958	Environmental	Aquatic	Deep subsurface	Groundwater	Drilled well/Borehole
Gallionella_KB_74	4179	Environmental	Aquatic	Freshwater	Lake	Unclassified
Gallionella_KB_78	4179	Environmental	Aquatic	Freshwater	Lake	Unclassified
Gallionella_KV_32	4022	Environmental	Aquatic	Marine	Volcanic	Unclassified
Gallionella_MDM_16	4547	Environmental	Aquatic	Freshwater	Drinking water	Unchlorinated
Gallionella_MDM_17	4547	Environmental	Aquatic	Freshwater	Drinking water	Unchlorinated
Gallionella_palsa_1007	7690	Environmental	Terrestrial	Soil	Palsa	Unclassified
Gallionella_palsa_995	7690	Environmental	Terrestrial	Soil	Palsa	Unclassified
Gallionella_RIF_110	4165	Environmental	Aquatic	Freshwater	Groundwater	Unclassified
Gallionella_RIF_124	4165	Environmental	Aquatic	Freshwater	Groundwater	Unclassified
Gallionella_RIF_142	4165	Environmental	Aquatic	Freshwater	Groundwater	Unclassified
Gallionella_RIF_18	4165	Environmental	Aquatic	Freshwater	Groundwater	Unclassified
Gallionella_RIF_22	4165	Environmental	Aquatic	Freshwater	Groundwater	Unclassified
Gallionella_RIF_47	4165	Environmental	Aquatic	Freshwater	Groundwater	Unclassified
Gallionella_ShG14-8	4164	Environmental	Aquatic	Freshwater	Groundwater	Acid Mine Drainage
Gallionella_TB_08	4173	Environmental	Aquatic	Freshwater	Lentic	Hypolimnion
Gallionella_TB_7	4173	Environmental	Aquatic	Freshwater	Lentic	Hypolimnion
Gallionella_TB_8	4173	Environmental	Aquatic	Freshwater	Lentic	Hypolimnion
Sideroxydans_9BB_43	5302	Host-associated	Plants	Roots	Rhizosphere	Soil
Sideroxydans_9BH_100	5302	Host-associated	Plants	Roots	Rhizosphere	Soil
Sideroxydans_9BH_189	5302	Host-associated	Plants	Roots	Rhizosphere	Soil
Sideroxydans_9GH_6	5302	Host-associated	Plants	Roots	Rhizosphere	Soil
Sideroxydans_9IH_207	5302	Host-associated	Plants	Roots	Rhizosphere	Soil
Sideroxydans_9IH_78	5302	Host-associated	Plants	Roots	Rhizosphere	Soil
Sideroxydans_BSS_16	4564	Environmental	Aquatic	Marine	Sediment	Unclassified
Sideroxydans_CC_14	4180	Environmental	Aquatic	Freshwater	Pond	Sediment
Sideroxydans_CDW	5857	Environmental	Aquatic	Freshwater	Drinking water	Untreated
Sideroxydans_CF_37	5958	Environmental	Aquatic	Deep subsurface	Groundwater	Drilled well/Borehole
Sideroxydans_CG_210	4165	Environmental	Aquatic	Freshwater	Groundwater	Unclassified
Sideroxydans_CL21	5285	Environmental	Aquatic	Freshwater	Wetlands	Fen
Sideroxydans_CP_18	3998	Environmental	Aquatic	Thermal springs	Hot (42-90C)	Neutral
Sideroxydans_CP_19	3998	Environmental	Aquatic	Thermal springs	Hot (42-90C)	Neutral
Sideroxydans_CP_30	3998	Environmental	Aquatic	Thermal springs	Hot (42-90C)	Neutral
Sideroxydans_DWTP_08	4057	Environmental	Aquatic	Freshwater	Drinking water	Unclassified
Sideroxydans_DWTP_18	4057	Environmental	Aquatic	Freshwater	Drinking water	Unclassified
Sideroxydans_lithotrophicus_ES1	4165	Environmental	Aquatic	Freshwater	Groundwater	Unclassified
Sideroxydans_GW715	4165	Environmental	Aquatic	Freshwater	Groundwater	Unclassified
Sideroxydans_IN3	5958	Environmental	Aquatic	Deep subsurface	Groundwater	Drilled well/Borehole
Sideroxydans_KW_1	4174	Environmental	Aquatic	Freshwater	Lentic	Unclassified
Sideroxydans_KW_2	4174	Environmental	Aquatic	Freshwater	Lentic	Unclassified
Sideroxydans_KW_3	4174	Environmental	Aquatic	Freshwater	Lentic	Unclassified
Sideroxydans_KW_4	4174	Environmental	Aquatic	Freshwater	Lentic	Unclassified
Sideroxydans_KW_5	4174	Environmental	Aquatic	Freshwater	Lentic	Unclassified
Sideroxydans_LS_28	4179	Environmental	Aquatic	Freshwater	Lake	Unclassified
Sideroxydans_MH_6222	5645	Engineered	Bioremediation	Hydrocarbon	Wastewater	Unclassified
Sideroxydans_MJ	4174	Environmental	Aquatic	Freshwater	Lentic	Unclassified
Sideroxydans_OI_S222	5954	Environmental	Aquatic	Deep subsurface	Groundwater	Unclassified
Sideroxydans_PALSA_1006	7690	Environmental	Terrestrial	Soil	Palsa	Unclassified
Sideroxydans_RIF_24	4165	Environmental	Aquatic	Freshwater	Groundwater	Unclassified
Sideroxydans_SO_47	4165	Environmental	Aquatic	Freshwater	Groundwater	Unclassified
Sideroxydans_WG	5772	Environmental	Terrestrial	Geologic	Oil-contaminated sediment	Unclassified
Sideroxydans_X3_21	5602	Engineered	Bioreactor	Wastewater	Sludge	Unclassified
Ukn_Gallionellaceae_RINZ	3992	Environmental	Aquatic	Thermal springs	Hot (42-90C)	Unclassified
Ukn_Gallionellaceae_X1_29	5602	Engineered	Bioreactor	Wastewater	Sludge	Unclassified

## Sheet: Table S4
Read ME			% genome completeness ↓	Iron oxidation											Nitrite oxidation	Denitrification										Nitrification	Sulfur oxidation (rDSR)				Sulfur oxidation (sox)		Sulfite oxidation	Sulfide oxidation	Manganese oxidation				Oxidases/Oxidoreductases			Complex III (bc1)			Alternative complex III - AC(III)
			Source of data →	FeGenie+MMSeqs2	FeGenie	FeGenie	FeGenie+MMSeqs2	FeGenie	FeGenie+MMSeqs2	FeGenie+MMSeqs2	BLAST	FeGenie	FeGenie	FeGenie	LithoGenie+BLAST	LithoGenie	LithoGenie	DRAM + LithoGenie	LithoGenie	DRAM	DRAM	DRAM+LithoGenie	BLAST	BLAST	DRAM+LithoGenie	DRAM+LithoGenie	DRAM	DRAM	DRAM+LithoGenie	DRAM	DRAM+LithoGenie	DRAM	BLAST	LithoGenie+BLAST	BLAST	BLAST	BLAST	BLAST	DRAM+BLAST	DRAM	DRAM	DRAM	DRAM	DRAM	BLAST	BLAST	BLAST	BLAST	BLAST
Group ↓	Pos. in tree ↓	Genome ↓	Gene →	cyc2 (cluster 1)	cyc2 (cluster 2)	cyc2 (cluster 3)	mtoA	mtoB	mtrC (extracellular)	mtoC (inner membrane)	mtoD	cymA	cyc2 + mtoA	cyc2 or mtoA	nxrAB	narGH	napAB	nasA	nirBD	nirK	nirS	norBC	cNOR	eNOR	nosZ	nifDHK	sat (D)	aprAB (D)	dsrAb (L,D)	dsr, apr, sat	soxAB	soxCD	sorAB	sqr	mcoA	mofA	moxA	mnxG	ccoNO (cbb3)	coxAB (aa3)	cydAB (bd)	UQCRFS1	CYTB	CYC1	ActA	ActB1	ActB2	ActC	ActD
Gallionella	1	Gallionella RIF 18	84.37	No	No	No	Yes	Yes	No	No	Yes	Yes	Yes	Yes	No	No	No	Yes	Yes	No	No	No	No	No	No	Yes	Yes	Yes	Yes	Yes	No	No	No	Yes	No	No	No	No	Yes	No	No	Yes	Yes	Yes	No	No	No	No	No
Gallionella	2	Gallionella RIF 142	81.71	Yes - 1 copy	No	No	No	No	No	No	No	No	No	Yes	No	No	No	No	No	No	No	No	No	No	No	No	No	No	Yes	No	No	No	No	Yes	No	No	No	No	Yes	No	No	Yes	Yes	Yes	No	No	No	No	No
Gallionella	3	Gallionella 9BH 112	98.89	Yes - 1 copy	No	No	No	No	No	No	No	No	No	Yes	No	No	No	No	No	Yes	No	No	No	No	No	Yes	No	No	No	No	No	No	No	Yes	No	Yes	No	No	Yes	No	Yes	Yes	Yes	Yes	No	No	No	No	No
Gallionella	4	Ferrigenium kumadai An22	98.89	Yes - 1 copy	No	No	No	No	No	No	No	No	No	Yes	No	No	No	No	No	No	No	No	No	No	No	Yes	No	No	No	No	No	No	No	Yes	No	Yes	No	No	Yes	No	No	Yes	Yes	Yes	No	No	No	No	No
Gallionella	5	Ferrigenium BP06	93.2	No	No	No	No	No	No	No	No	No	No	No	No	No	No	No	Yes	Yes	Yes	Yes	Yes	Yes	No	No	No	No	No	No	No	No	No	Yes	No	No	No	No	Yes	Yes	No	Yes	Yes	Yes	No	No	No	No	No
Gallionella	6	Ferrigenium KS 2	98.29	Yes - 1 copy	No	No	Yes	Yes	No	No	No	No	Yes	Yes	No	Yes	No	Yes	No	Yes	Yes	No	No	Yes	No	No	No	No	No	No	No	No	No	Yes	No	No	No	No	Yes	Yes	No	Yes	Yes	Yes	No	No	No	No	No
Gallionella	7	Ferrigenium KS 1	98.29	Yes - 1 copy	No	No	Yes	Yes	No	No	No	No	Yes	Yes	No	Yes	No	Yes	No	Yes	Yes	No	No	Yes	No	No	No	No	No	No	No	No	No	Yes	No	No	No	No	Yes	Yes	No	Yes	Yes	Yes	No	No	No	No	No
Gallionella	8	Gallionella DP16D	88.58	Yes - 1 copy	No	No	No	No	No	No	No	No	No	Yes	No	Yes	No	Yes	No	Yes	Yes	No	No	No	No	No	No	No	No	No	No	No	No	Yes	No	No	No	No	Yes	No	No	Yes	Yes	Yes	No	No	No	No	No
Gallionella	9	Gallionella RIF 110	95.48	No	No	No	Yes	Yes	Yes	Yes	No	Yes	No	Yes	No	Yes	No	Yes	Yes	No	Yes	No	No	Yes	No	No	Yes	Yes	No	No	No	No	No	No	No	No	No	No	Yes	Yes	No	No	No	No	No	No	No	No	No
Gallionella	10	Gallionella RIF 22	87.75	No	No	No	Yes	Yes	Yes	Yes	Yes	Yes	No	Yes	No	Yes	No	Yes	Yes	No	Yes	No	No	Yes	No	No	Yes	Yes	Yes	Yes	No	No	No	No	No	No	No	No	Yes	No	No	No	No	No	No	No	No	No	No
Gallionella	11	Gallionella KV 32	95.24	No	No	No	No	No	No	No	No	No	No	No	No	No	No	No	No	No	No	No	No	No	No	No	No	No	No	No	No	No	No	No	No	No	No	No	Yes	No	No	No	No	No	Yes	Yes	Yes	Yes	Yes
Gallionella	12	Gallionella RIF 47	93.1	Yes - 2 copies	No	No	Yes	Yes	No	No	No	No	Yes	Yes	No	No	No	No	Yes	No	Yes	No	No	Yes	No	No	Yes	Yes	Yes	Yes	No	No	No	Yes	No	No	No	No	Yes	Yes	No	Yes	Yes	Yes	No	No	No	No	No
Gallionella	13	Gallionella AHS 6045	92.81	Yes - 2 copies	No	No	Yes	Yes	Yes	No	Yes	Yes	Yes	Yes	No	No	No	Yes	No	Yes	No	No	No	No	No	No	Yes	Yes	Yes	Yes	No	No	No	Yes	No	No	No	No	Yes	No	Yes	Yes	Yes	Yes	Yes	Yes	Yes	Yes	Yes
Gallionella	14	Gallionella AHS 4737	87.98	Yes - 2 copies	No	Yes - 1 copy	Yes	Yes	Yes	No	Yes	Yes	Yes	Yes	No	No	No	Yes	Yes	Yes	No	No	No	No	No	No	Yes	No	Yes	No	Yes	No	No	Yes	No	No	No	No	Yes	No	Yes	Yes	Yes	Yes	Yes	Yes	Yes	Yes	Yes
Gallionella	15	Gallionella ShG14 8	99.37	Yes - 3 copies	No	No	No	No	No	No	No	No	No	Yes	No	No	No	Yes	Yes	Yes	No	No	No	No	No	No	Yes	Yes	Yes	Yes	Yes	No	Yes	Yes	No	No	No	No	Yes	No	Yes	Yes	Yes	Yes	Yes	Yes	Yes	Yes	Yes
Gallionella	16	Gallionella AK 9	80.16	Yes - 1 copy	No	No	No	No	No	No	No	No	No	Yes	No	No	No	No	No	No	No	No	No	No	No	No	No	No	No	No	No	No	No	No	No	No	No	No	Yes	No	No	Yes	Yes	Yes	No	No	No	No	No
Gallionella	17	Gallionella palsa 1007	96.87	Yes - 2 copies	No	No	No	No	No	No	No	No	No	Yes	No	No	No	No	No	Yes	No	No	No	Yes	No	No	Yes	Yes	Yes	Yes	No	No	No	Yes	No	No	No	No	Yes	No	No	Yes	Yes	Yes	Yes	Yes	Yes	Yes	Yes
Gallionella	18	Gallionella palsa 995	93.64	Yes - 2 copies	No	No	No	No	No	No	No	No	No	Yes	No	No	No	Yes	Yes	Yes	No	No	No	No	No	No	No	No	No	No	No	No	No	Yes	No	No	No	No	Yes	No	No	Yes	Yes	Yes	Yes	Yes	Yes	Yes	Yes
Gallionella	19	Gallionella BEO 14	90.58	Yes - 1 copy	No	No	No	No	No	No	No	No	No	Yes	No	No	No	No	No	No	No	No	No	No	No	No	No	No	No	No	Yes	No	No	Yes	No	No	No	No	No	No	Yes	Yes	Yes	Yes	Yes	Yes	Yes	Yes	Yes
Gallionella	20	Gallionella BEO 15	90.16	Yes - 2 copies	No	No	Yes	Yes	Yes	No	Yes	Yes	Yes	Yes	No	No	No	No	No	Yes	No	No	No	No	No	No	No	No	Yes	No	No	No	No	Yes	No	No	No	No	Yes	No	Yes	Yes	Yes	Yes	Yes	Yes	No	No	No
Gallionella	21	Gallionella CF 36	97.3	Yes - 1 copy	No	No	No	No	No	No	No	No	No	Yes	No	No	No	Yes	Yes	No	Yes	Yes	Yes	No	No	No	No	No	No	No	No	No	No	No	No	No	No	No	Yes	No	No	Yes	Yes	Yes	Yes	Yes	Yes	Yes	Yes
Gallionella	22	Gallionella IN19	97.94	Yes - 1 copy	No	No	No	No	No	No	No	No	No	Yes	No	No	No	No	No	No	Yes	Yes	Yes	No	No	No	No	No	No	No	No	No	No	Yes	No	No	No	No	Yes	No	No	Yes	Yes	Yes	Yes	Yes	Yes	Yes	Yes
Gallionella	23	Gallionella DWTP 16	85	Yes - 2 copies	No	No	No	No	No	No	No	No	No	Yes	No	No	No	Yes	Yes	No	No	No	No	No	No	No	No	No	No	No	No	No	No	Yes	Yes	No	No	No	Yes	No	No	No	No	No	Yes	Yes	Yes	Yes	Yes
Gallionella	24	Gallionella IN14	91.45	Yes - 1 copy	No	No	No	No	No	No	No	No	No	Yes	No	No	No	No	No	No	No	No	No	No	No	Yes	No	No	Yes	No	Yes	No	No	Yes	No	No	No	No	Yes	No	No	Yes	Yes	Yes	No	Yes	Yes	Yes	Yes
Gallionella	25	Gallionella KB 78	96.13	Yes - 1 copy	No	No	No	No	No	No	No	No	No	Yes	No	No	No	Yes	Yes	No	No	No	No	No	No	No	No	No	No	No	No	No	No	No	No	No	No	No	Yes	No	No	No	No	No	Yes	Yes	Yes	Yes	Yes
Gallionella	26	Gallionella KB 74	91.53	Yes - 1 copy	No	No	No	No	No	No	No	No	No	Yes	No	No	No	Yes	Yes	No	No	No	No	No	No	No	No	No	No	No	No	No	No	No	No	No	No	No	Yes	No	No	No	No	No	Yes	Yes	Yes	Yes	Yes
Gallionella	27	Gallionella DBNF 26	94.44	Yes - 1 copy	No	No	No	No	No	No	No	No	No	Yes	No	No	No	No	No	Yes	No	No	No	No	No	No	No	No	No	No	No	No	No	Yes	No	No	No	No	Yes	No	No	Yes	Yes	Yes	Yes	Yes	Yes	Yes	Yes
Gallionella	28	Gallionella DBNF 25	96.67	Yes - 1 copy	No	No	No	No	No	No	No	No	No	Yes	No	No	No	Yes	Yes	Yes	No	No	No	No	No	No	No	No	No	No	No	No	No	Yes	No	No	No	No	No	No	No	Yes	Yes	Yes	Yes	Yes	Yes	Yes	Yes
Gallionella	29	Gallionella CG 997	82.91	No	No	No	No	No	No	No	No	No	No	No	No	No	No	No	No	Yes	Yes	Yes	Yes	No	No	No	No	No	No	No	No	No	No	Yes	No	No	No	No	Yes	No	No	Yes	Yes	Yes	Yes	Yes	Yes	Yes	Yes
Gallionella	30	Gallionella CG 61	86.06	No	No	No	No	No	No	No	No	No	No	No	No	No	No	No	No	No	No	No	No	No	No	No	No	No	No	No	No	No	No	Yes	No	No	No	No	Yes	No	No	Yes	Yes	Yes	Yes	Yes	Yes	Yes	Yes
Gallionella	31	Gallionella CG 15	80.99	No	No	No	No	No	No	No	No	No	No	No	No	No	No	No	No	No	No	No	No	No	No	No	No	No	No	No	No	No	No	Yes	No	No	No	No	Yes	No	No	Yes	Yes	Yes	Yes	Yes	Yes	Yes	Yes
Gallionella	32	Gallionella CG 18	86.38	No	No	No	No	No	No	No	No	No	No	No	No	No	No	No	No	No	No	No	No	No	No	No	No	No	No	No	No	No	No	Yes	No	No	No	No	Yes	No	No	Yes	Yes	Yes	Yes	Yes	Yes	No	Yes
Gallionella	33	Gallionella AHS 4121	95.06	Yes - 1 copy	No	No	No	No	No	No	No	No	No	Yes	No	No	No	Yes	Yes	No	No	No	No	No	No	No	No	No	Yes	No	No	No	No	Yes	No	No	No	No	Yes	No	Yes	No	No	No	Yes	Yes	Yes	Yes	Yes
Gallionella	34	Gallionella AHP 13	99.52	Yes - 1 copy	No	No	No	No	No	No	No	No	No	Yes	No	No	No	Yes	Yes	Yes	No	No	No	No	No	No	No	No	Yes	No	No	No	No	Yes	No	No	No	No	Yes	No	Yes	Yes	Yes	Yes	Yes	Yes	Yes	Yes	Yes
Gallionella	35	Gallionella AHP 15	95.2	Yes - 1 copy	No	No	No	No	No	No	No	No	No	Yes	No	No	No	Yes	Yes	No	No	No	No	No	No	No	No	No	Yes	No	No	No	No	Yes	No	No	No	No	Yes	No	Yes	Yes	No	No	Yes	Yes	Yes	Yes	Yes
Gallionella	36	Gallionella RIF 124	99.37	Yes - 1 copy	No	No	Yes	Yes	Yes	No	Yes	No	Yes	Yes	No	No	Yes	Yes	Yes	No	No	Yes	Yes	No	No	No	No	No	No	No	No	No	No	Yes	No	No	No	No	Yes	No	No	No	No	No	Yes	Yes	Yes	Yes	Yes
Gallionella	37	Gallionella capsiferriformans ES2	99.37	Yes - 1 copy	No	No	Yes	Yes	No	Yes	Yes	No	Yes	Yes	No	No	No	No	No	No	No	Yes	Yes	No	No	No	No	No	No	No	No	No	No	Yes	No	No	No	No	Yes	No	Yes	No	No	No	Yes	Yes	Yes	Yes	Yes
Gallionella	38	Gallionella MDM 17	93.81	Yes - 1 copy	No	No	Yes	Yes	No	Yes	Yes	No	Yes	Yes	No	No	Yes	Yes	Yes	No	No	No	No	No	No	No	No	No	Yes	No	No	No	No	Yes	No	Yes	No	No	Yes	No	No	Yes	Yes	Yes	Yes	Yes	Yes	Yes	Yes
Gallionella	39	Gallionella IN5	95.75	Yes - 1 copy	No	No	Yes	Yes	No	Yes	Yes	No	Yes	Yes	No	No	Yes	Yes	Yes	No	No	No	No	No	No	No	No	No	Yes	No	No	No	No	Yes	No	Yes	No	No	Yes	No	No	Yes	Yes	Yes	Yes	Yes	Yes	Yes	Yes
Gallionella	40	Gallionella MDM 16	96.59	Yes - 1 copy	No	No	Yes	Yes	No	Yes	Yes	No	Yes	Yes	No	No	Yes	Yes	Yes	No	No	No	No	No	No	No	No	No	Yes	No	No	No	No	Yes	No	Yes	No	No	Yes	No	No	Yes	Yes	Yes	Yes	Yes	Yes	Yes	Yes
Gallionella	41	Gallionella TB 8-2	98.57	Yes - 1 copy	No	No	Yes	Yes	No	No	Yes	Yes	Yes	Yes	No	No	No	No	No	No	Yes	Yes	Yes	No	No	No	Yes	Yes	Yes	Yes	Yes	No	No	Yes	No	No	No	No	Yes	No	Yes	Yes	Yes	Yes	Yes	Yes	Yes	Yes	Yes
Gallionella	42	Gallionella TB 7	95.73	Yes - 1 copy	No	No	Yes	Yes	No	No	Yes	Yes	Yes	Yes	No	No	No	No	No	No	Yes	Yes	Yes	No	No	No	Yes	Yes	Yes	Yes	Yes	No	No	Yes	No	No	No	No	Yes	No	Yes	Yes	Yes	Yes	Yes	Yes	Yes	Yes	Yes
Gallionella	43	Gallionella TB 8	98.1	Yes - 1 copy	No	No	Yes	Yes	No	No	Yes	Yes	Yes	Yes	No	No	No	No	No	No	Yes	Yes	Yes	No	No	No	Yes	Yes	Yes	Yes	Yes	No	No	Yes	No	No	No	No	Yes	No	Yes	Yes	Yes	Yes	Yes	Yes	Yes	Yes	Yes
Gallionella	44	Gallionella CB 3	99.52	Yes - 1 copy	No	No	Yes	Yes	No	No	Yes	Yes	Yes	Yes	No	No	No	No	No	No	Yes	Yes	Yes	No	No	No	Yes	Yes	Yes	Yes	Yes	No	No	Yes	No	No	No	No	Yes	No	Yes	Yes	Yes	Yes	Yes	Yes	Yes	Yes	Yes
Gallionella	45	Gallionella CB 6b	98.57	Yes - 1 copy	No	No	Yes	Yes	No	No	Yes	Yes	Yes	Yes	No	No	No	No	No	No	Yes	Yes	Yes	No	No	No	Yes	Yes	Yes	Yes	Yes	No	No	Yes	No	No	No	No	Yes	No	Yes	Yes	Yes	Yes	Yes	Yes	Yes	Yes	Yes
Gallionella	46	Gallionella CB 2	97.45	Yes - 1 copy	No	No	Yes	Yes	No	No	Yes	Yes	Yes	Yes	No	No	No	No	No	No	Yes	Yes	Yes	No	No	No	Yes	Yes	Yes	Yes	Yes	No	No	Yes	No	No	No	No	Yes	No	Yes	Yes	Yes	Yes	Yes	Yes	Yes	Yes	Yes
Gallionella	47	Gallionella CB 4	99.52	Yes - 1 copy	No	No	Yes	Yes	No	No	Yes	Yes	Yes	Yes	No	No	No	No	No	No	Yes	Yes	Yes	No	No	No	Yes	Yes	Yes	Yes	Yes	No	No	Yes	No	No	No	No	Yes	No	Yes	Yes	Yes	Yes	Yes	Yes	Yes	Yes	Yes
Gallionella	48	Gallionella CB 4b	86.19	Yes - 1 copy	No	No	Yes	Yes	No	No	Yes	Yes	Yes	Yes	No	No	No	No	No	No	No	No	No	No	No	No	Yes	Yes	Yes	Yes	Yes	No	No	Yes	No	No	No	No	Yes	No	Yes	Yes	Yes	Yes	No	No	No	No	No
Gallionella	49	Gallionella CB 6	91.61	Yes - 1 copy	No	No	Yes	Yes	No	No	Yes	Yes	Yes	Yes	No	No	No	No	No	No	Yes	Yes	Yes	No	No	No	Yes	Yes	Yes	Yes	Yes	No	No	Yes	No	No	No	No	Yes	No	Yes	Yes	Yes	Yes	Yes	Yes	Yes	Yes	Yes
Gallionella	50	Gallionella CB 9	84.94	Yes - 1 copy	No	No	Yes	Yes	No	No	Yes	Yes	Yes	Yes	No	No	No	No	No	No	No	Yes	Yes	No	No	No	Yes	Yes	Yes	Yes	Yes	No	No	Yes	No	No	No	No	Yes	No	Yes	Yes	Yes	Yes	Yes	Yes	Yes	Yes	Yes
Ferriphaselus	51	Ferriphaselus sp. R1	98.34	Yes - 1 copy	No	No	No	No	No	No	No	No	No	Yes	No	No	No	Yes	Yes	No	No	No	No	No	No	No	No	No	Yes	No	No	No	No	Yes	No	Yes	No	No	Yes	No	No	Yes	Yes	Yes	Yes	Yes	Yes	Yes	Yes
Ferriphaselus	52	Ferriphaselus amnicola OYT1	98.34	Yes - 1 copy	No	No	No	No	No	No	No	No	No	Yes	No	No	No	Yes	Yes	No	No	No	No	No	No	Yes	No	No	Yes	No	No	No	No	Yes	No	No	No	No	Yes	No	Yes	Yes	Yes	Yes	Yes	Yes	Yes	Yes	Yes
Ferriphaselus	53	Ferriphaselus CF 38	90.73	Yes - 1 copy	No	No	No	No	No	No	No	No	No	Yes	No	No	No	No	No	No	No	No	No	No	No	No	No	No	No	No	No	No	No	Yes	No	No	No	No	No	No	No	No	No	No	Yes	Yes	Yes	Yes	Yes
Outliers	54	Ukn Gallionellaceae RINZ	93.65	Yes - 1 copy	No	No	No	No	No	No	No	No	No	Yes	No	No	No	Yes	No	No	No	No	No	No	No	No	No	No	Yes	No	No	No	No	Yes	No	No	No	No	Yes	No	Yes	Yes	Yes	Yes	Yes	Yes	Yes	Yes	Yes
Outliers	55	Ukn Gallionellaceae X1 29	92.8	Yes - 1 copy	No	No	No	No	No	No	No	No	No	Yes	No	No	No	No	Yes	No	Yes	No	No	No	No	No	Yes	Yes	Yes	Yes	Yes	No	No	Yes	No	No	No	No	Yes	No	No	Yes	Yes	Yes	No	No	No	No	No
Outliers	56	Ca. Houarnoksidobacter IN7	90.16	Yes - 2 copies	No	No	No	No	No	No	No	No	No	Yes	No	Yes	No	No	Yes	Yes	No	No	No	No	No	No	Yes	Yes	Yes	Yes	No	No	No	Yes	No	Yes	No	No	Yes	Yes	No	Yes	Yes	Yes	No	No	No	No	No
Ca. Nitrotoga	57	Ca. Nitrotoga fabula KNB	97.16	No	No	No	No	No	No	No	No	No	No	No	Yes	No	No	No	Yes	Yes	No	No	No	No	No	No	No	No	No	No	No	No	Yes	No	No	No	No	No	Yes	No	No	No	No	No	Yes	Yes	Yes	Yes	Yes
Ca. Nitrotoga	58	Ca. Nitrotoga sp. AM1P	98.34	No	No	No	No	No	No	No	No	No	No	No	Yes	No	No	No	Yes	Yes	No	No	No	No	No	No	Yes	No	No	No	No	No	Yes	Yes	No	No	Yes	No	Yes	No	Yes	Yes	Yes	Yes	Yes	Yes	Yes	Yes	Yes
Ca. Nitrotoga	59	Ca. Nitrotoga SPKER	98.18	No	No	No	No	No	No	No	No	No	No	No	Yes	No	No	No	Yes	Yes	No	No	No	No	No	No	Yes	No	No	No	No	No	Yes	Yes	No	No	Yes	No	Yes	No	Yes	No	No	No	Yes	Yes	Yes	Yes	Yes
Ca. Nitrotoga	60	Ca. Nitrotoga CP45	97	No	No	No	No	No	No	No	No	No	No	No	Yes	No	No	No	Yes	Yes	No	No	No	No	No	No	Yes	No	No	No	No	No	Yes	Yes	No	No	No	No	Yes	No	No	No	No	No	Yes	Yes	Yes	Yes	Yes
Ca. Nitrotoga	61	Ca. Nitrotoga LAW	98.18	No	No	No	No	No	No	No	No	No	No	No	Yes	No	No	No	Yes	Yes	No	No	No	No	No	No	Yes	No	No	No	No	No	Yes	Yes	No	No	Yes	No	Yes	No	No	No	No	No	Yes	Yes	Yes	Yes	Yes
Ca. Nitrotoga	62	Ca. Nitrotoga MKT	98.18	No	No	No	No	No	No	No	No	No	No	No	Yes	No	No	No	Yes	Yes	No	No	No	No	No	No	Yes	No	No	No	No	No	Yes	Yes	No	No	Yes	No	Yes	No	No	No	No	No	Yes	Yes	Yes	Yes	Yes
Ca. Nitrotoga	63	Ca. Nitrotoga SL 21	81.4	No	Yes - 1 copy	No	No	No	No	No	No	No	No	Yes	No	No	No	No	No	No	No	No	No	No	No	No	No	No	No	No	No	No	No	Yes	No	No	No	No	Yes	No	No	No	No	No	Yes	Yes	Yes	Yes	Yes
Ca. Nitrotoga	64	Ca. Nitrotoga GL H1	94.47	No	No	No	No	No	No	No	No	No	No	No	Yes	No	No	No	No	No	No	No	No	No	No	No	No	No	No	No	No	No	Yes	No	No	No	No	No	Yes	No	No	No	No	No	Yes	Yes	Yes	Yes	Yes
Ca. Nitrotoga	65	Ca. Nitrotoga GL O1	94.31	No	No	No	No	No	No	No	No	No	No	No	Yes	No	No	No	No	No	No	No	No	No	No	No	No	No	No	No	No	No	Yes	No	No	No	No	No	Yes	No	No	No	No	No	Yes	Yes	Yes	Yes	Yes
Ca. Nitrotoga	66	Ca. Nitrotoga GL M1	93.29	No	No	No	No	No	No	No	No	No	No	No	No	No	No	No	No	No	No	No	No	No	No	No	No	No	No	No	No	No	Yes	No	No	No	No	No	Yes	No	No	No	No	No	Yes	Yes	Yes	Yes	Yes
Ca. Nitrotoga	67	Ca. Nitrotoga UBA7399	82.6	No	No	No	No	No	No	No	No	No	No	No	Yes	No	No	No	No	No	No	No	No	No	No	No	No	No	No	No	No	No	Yes	Yes	No	No	No	No	Yes	No	No	No	No	No	Yes	Yes	Yes	Yes	Yes
Ca. Nitrotoga	68	Ca. Nitrotoga GL E1	94.55	No	No	No	No	No	No	No	No	No	No	No	Yes	No	No	No	No	No	No	No	No	No	No	No	No	No	No	No	No	No	Yes	Yes	No	No	No	No	Yes	No	No	No	No	No	Yes	Yes	Yes	Yes	Yes
Ca. Nitrotoga	69	Ca. Nitrotoga GL H2	89.94	No	No	No	No	No	No	No	No	No	No	No	Yes	No	No	No	No	No	No	No	No	No	No	No	No	No	No	No	No	No	Yes	Yes	No	No	No	No	Yes	No	No	No	No	No	Yes	Yes	Yes	Yes	Yes
Sideroxydans	70	Sideroxydans GW715	98.41	Yes - 1 copy	No	No	No	No	No	No	No	No	No	Yes	No	No	Yes	No	Yes	No	No	No	No	No	No	Yes	No	No	No	No	No	No	No	Yes	No	No	No	No	Yes	No	No	No	No	No	Yes	Yes	Yes	Yes	Yes
Sideroxydans	71	Sideroxydans IN3	93.25	Yes - 1 copy	No	No	No	No	No	No	No	No	No	Yes	No	No	Yes	Yes	Yes	No	No	No	No	No	No	Yes	No	No	Yes	No	Yes	No	No	Yes	No	No	No	No	Yes	No	No	Yes	Yes	Yes	Yes	Yes	Yes	Yes	Yes
Sideroxydans	72	Sideroxydans PALSA 9BH 189	85.6	Yes - 1 copy	No	No	No	No	No	No	No	No	No	Yes	No	No	Yes	No	No	No	No	No	No	No	No	No	No	No	Yes	No	No	No	No	Yes	No	No	No	No	No	No	No	Yes	Yes	Yes	Yes	Yes	Yes	Yes	Yes
Sideroxydans	73	Sideroxydans X3 21	95.52	Yes - 1 copy	No	No	No	No	No	No	No	No	No	Yes	No	No	Yes	Yes	Yes	No	No	Yes	Yes	No	No	No	No	No	No	No	No	No	No	Yes	No	No	No	No	Yes	No	No	Yes	Yes	Yes	Yes	Yes	Yes	Yes	Yes
Sideroxydans	74	Sideroxydans PALSA-1006	82.15	Yes - 1 copy	No	No	Yes	Yes	No	No	Yes	Yes	Yes	Yes	No	No	No	No	No	Yes	No	No	No	No	No	Yes	No	No	No	No	No	No	No	Yes	No	No	No	No	No	No	Yes	Yes	Yes	Yes	Yes	Yes	Yes	No	No
Sideroxydans	75	Sideroxydans KW 5	92.5	Yes - 1 copy	No	No	Yes	No	No	No	No	No	Yes	Yes	No	No	No	No	No	No	No	No	No	No	No	No	Yes	Yes	Yes	Yes	Yes	No	No	Yes	No	No	No	No	Yes	No	No	Yes	Yes	Yes	Yes	No	Yes	Yes	Yes
Sideroxydans	76	Sideroxydans KW 1	95.93	Yes - 1 copy	No	No	Yes	Yes	No	Yes	Yes	No	Yes	Yes	No	No	No	No	No	No	No	No	No	No	No	Yes	Yes	Yes	Yes	Yes	Yes	No	No	Yes	No	No	No	No	Yes	No	No	Yes	Yes	Yes	Yes	Yes	Yes	Yes	Yes
Sideroxydans	77	Sideroxydans KW 2	95.09	Yes - 2 copies	No	No	Yes	Yes	No	No	No	No	Yes	Yes	No	No	No	No	No	No	No	No	No	No	No	No	Yes	Yes	Yes	Yes	Yes	No	Yes	Yes	No	No	No	No	Yes	No	Yes	Yes	Yes	Yes	Yes	Yes	Yes	Yes	Yes
Sideroxydans	78	Sideroxydans KW 3	90.95	No	No	No	Yes	Yes	No	No	No	No	No	Yes	No	No	No	No	No	No	No	No	No	No	No	No	Yes	Yes	Yes	Yes	Yes	No	Yes	Yes	No	No	No	No	Yes	No	Yes	No	Yes	Yes	Yes	Yes	Yes	Yes	Yes
Sideroxydans	79	Sideroxydans KW 4	94.69	No	No	No	Yes	Yes	No	No	No	No	No	Yes	No	No	No	No	No	No	No	No	No	No	No	No	Yes	Yes	Yes	Yes	Yes	No	Yes	Yes	No	No	No	No	Yes	No	Yes	Yes	No	Yes	Yes	Yes	Yes	No	Yes
Sideroxydans	80	Sideroxydans LS 28	94.64	Yes - 1 copy	No	No	Yes	Yes	No	No	Yes	No	Yes	Yes	No	No	No	No	No	No	No	No	No	No	No	No	No	No	No	No	No	No	No	No	No	No	No	No	Yes	No	No	No	No	No	Yes	Yes	Yes	Yes	Yes
Sideroxydans	81	Sideroxydans 9IH 78	98.1	Yes - 2 copies	No	No	No	No	No	No	No	No	No	Yes	No	No	No	No	No	No	No	No	No	No	No	No	Yes	Yes	Yes	Yes	No	No	No	Yes	No	No	No	No	Yes	No	No	Yes	Yes	Yes	No	No	No	No	No
Sideroxydans	82	Sideroxydans CF 37	98.89	Yes - 1 copy	No	No	No	No	No	No	No	No	No	Yes	No	No	No	Yes	Yes	No	Yes	Yes	Yes	No	No	Yes	No	No	No	No	No	No	No	Yes	No	No	No	No	Yes	No	No	Yes	Yes	Yes	Yes	Yes	Yes	Yes	Yes
Sideroxydans	83	Sideroxydans lithotrophicus ES1	99.52	Yes - 3 copies	No	No	Yes	Yes	No	No	Yes	Yes	Yes	Yes	No	No	No	Yes	Yes	No	Yes	Yes	Yes	No	No	Yes	Yes	Yes	Yes	Yes	Yes	No	No	Yes	No	No	No	No	Yes	No	Yes	Yes	Yes	Yes	Yes	Yes	Yes	Yes	Yes
Sideroxydans	84	Sideroxydans MJ	97.88	Yes - 1 copy	No	No	Yes	Yes	Yes	Yes	Yes	Yes	Yes	Yes	No	No	Yes	No	No	No	Yes	Yes	Yes	No	No	Yes	Yes	Yes	Yes	Yes	Yes	No	No	Yes	No	No	No	No	Yes	No	Yes	Yes	Yes	Yes	No	No	No	No	No
Sideroxydans	85	Sideroxydans sp. CL21	99.37	Yes - 3 copies	No	No	Yes	Yes	No	No	Yes	Yes	Yes	Yes	No	No	No	Yes	Yes	Yes	No	No	No	No	No	Yes	Yes	Yes	Yes	Yes	No	No	No	Yes	No	No	No	No	Yes	No	Yes	Yes	Yes	Yes	Yes	Yes	Yes	Yes	Yes
Sideroxydans	86	Sideroxydans CC 14	96.43	Yes - 1 copy	No	No	No	No	No	No	No	No	No	Yes	No	No	Yes	Yes	Yes	No	Yes	Yes	Yes	No	No	Yes	Yes	Yes	Yes	Yes	Yes	No	No	Yes	No	No	No	No	Yes	No	Yes	Yes	Yes	Yes	No	No	No	No	No
Sideroxydans	87	Sideroxydans RIF 24	94.69	Yes - 1 copy	No	No	No	No	No	No	No	No	No	Yes	No	No	No	Yes	Yes	No	Yes	No	No	No	No	No	Yes	Yes	Yes	Yes	Yes	No	No	Yes	No	No	No	No	Yes	No	Yes	Yes	Yes	Yes	No	No	No	No	No
Sideroxydans	88	Sideroxydans 9BB 43	99.44	Yes - 1 copy	No	No	No	No	No	No	No	No	No	Yes	No	No	No	No	No	No	Yes	No	No	No	No	Yes	Yes	Yes	Yes	Yes	Yes	No	No	Yes	No	No	No	No	Yes	No	No	Yes	Yes	Yes	No	No	No	No	No
Sideroxydans	89	Sideroxydans 9GH 6	99.44	Yes - 1 copy	No	No	No	No	No	No	No	No	No	Yes	No	No	No	No	No	No	Yes	No	No	No	No	Yes	Yes	Yes	Yes	Yes	Yes	No	No	Yes	No	No	No	No	Yes	No	No	Yes	Yes	Yes	No	No	No	No	No
Sideroxydans	90	Sideroxydans 9BH 100	99.44	Yes - 1 copy	No	No	No	No	No	No	No	No	No	Yes	No	No	No	No	No	No	Yes	No	No	No	No	Yes	Yes	Yes	Yes	Yes	Yes	No	No	Yes	No	No	No	No	Yes	No	No	Yes	Yes	Yes	No	No	No	No	No
Sideroxydans	91	Sideroxydans 9IH 207	98.49	Yes - 1 copy	No	No	No	No	No	No	No	No	No	Yes	No	No	No	No	No	No	Yes	No	No	No	No	Yes	Yes	Yes	Yes	Yes	Yes	No	No	Yes	No	No	No	No	Yes	No	No	Yes	Yes	Yes	No	No	No	No	No
Sideroxydans	92	Sideroxydans DWTP 18	97.36	Yes - 1 copy	No	No	Yes	Yes	No	Yes	No	No	Yes	Yes	No	No	No	No	No	No	No	Yes	Yes	No	No	No	No	No	No	No	No	No	No	Yes	No	No	No	No	Yes	No	No	Yes	Yes	Yes	No	No	No	No	No
Sideroxydans	93	Sideroxydans DWTP 08	98.57	Yes - 1 copy	Yes - 1 copy	No	No	No	No	No	No	No	No	Yes	No	No	No	No	No	No	No	No	No	No	No	No	No	No	No	No	No	No	No	Yes	No	No	Yes	No	Yes	No	No	Yes	Yes	Yes	No	No	No	No	No
Sideroxydans	94	Sideroxydans SO 47	98.25	Yes - 1 copy	No	No	No	No	No	No	No	No	No	Yes	No	No	No	No	Yes	No	Yes	Yes	Yes	No	No	No	Yes	Yes	Yes	Yes	Yes	No	No	Yes	No	No	No	No	Yes	No	No	Yes	Yes	Yes	No	No	No	No	No
Sideroxydans	95	Sideroxydans CDW	91.78	Yes - 1 copy	No	No	Yes	No	No	Yes	No	No	Yes	Yes	No	No	No	No	No	No	Yes	Yes	Yes	No	No	No	No	No	No	No	No	No	No	No	No	No	No	No	Yes	No	No	Yes	Yes	Yes	No	No	No	No	No
Sideroxydans	96	Sideroxydans CG 210	88.52	No	No	No	No	No	No	No	No	No	No	No	No	No	No	No	No	Yes	Yes	Yes	Yes	No	No	No	Yes	Yes	No	No	No	No	No	Yes	No	No	No	No	Yes	No	No	Yes	Yes	Yes	No	No	No	No	No
Sideroxydans	97	Sideroxydans MH 6222	85.31	Yes - 1 copy	No	No	No	No	No	No	No	No	No	Yes	No	No	No	No	No	No	Yes	No	No	Yes	No	No	Yes	Yes	Yes	Yes	No	No	No	Yes	No	No	No	No	Yes	No	No	Yes	Yes	Yes	No	No	No	No	No
Sideroxydans	98	Sideroxydans BSS 16	99.37	Yes - 1 copy	No	No	No	No	No	No	No	No	No	Yes	No	No	No	No	No	No	Yes	Yes	Yes	No	No	No	Yes	Yes	Yes	Yes	Yes	No	No	Yes	No	No	No	No	Yes	No	No	Yes	Yes	Yes	No	No	No	No	No
Sideroxydans	99	Sideroxydans WG	92.7	No	No	No	No	No	No	No	No	No	No	No	No	No	No	No	No	No	No	Yes	Yes	No	No	No	Yes	Yes	Yes	Yes	Yes	No	No	Yes	No	No	No	No	Yes	No	No	Yes	Yes	Yes	No	No	No	No	No
Sideroxydans	100	Sideroxydans OI S222	96.51	Yes - 2 copies	No	No	No	No	No	No	No	No	No	Yes	No	No	No	No	No	No	Yes	Yes	Yes	No	No	Yes	Yes	Yes	Yes	Yes	Yes	No	No	Yes	No	No	No	No	Yes	No	No	Yes	Yes	Yes	No	No	No	No	No
Sideroxydans	101	Sideroxydans CP 19	95.94	Yes - 1 copy	No	No	No	No	No	No	No	No	No	Yes	No	No	No	No	No	No	No	No	No	No	No	No	No	No	No	No	No	No	No	Yes	No	No	No	No	Yes	No	No	Yes	Yes	Yes	No	No	No	No	No
Sideroxydans	102	Sideroxydans CP 30	88.71	No	No	No	No	No	No	No	No	No	No	No	No	No	No	No	No	No	No	No	No	No	No	No	Yes	Yes	Yes	Yes	No	No	No	Yes	No	No	No	No	Yes	No	No	Yes	Yes	Yes	No	No	No	No	No
Sideroxydans	103	Sideroxydans CP 18	97.86	No	No	No	No	No	No	No	No	No	No	No	No	No	No	No	No	No	No	No	No	No	No	No	Yes	Yes	Yes	Yes	No	No	No	Yes	No	No	No	No	Yes	No	No	Yes	Yes	Yes	No	No	No	No	No
	# of genomes	group	Ave. completeness	cyc2 (cluster 1)	cyc2 (cluster 2)	cyc2 (cluster 3)	mtoA	mtoB	mtrC	mtoC	mtoD	cymA	cyc2 + mtoA	cyc2 or mtoA	nxrAB	narGH	napAB	nasA	nirBD	nirK	nirS	norBC	cNOR	eNOR	nosZ	nifDHK	sat (D)	aprAB (D)	dsrAb (L,D)	dsr, apr, sat	soxAB (L,D)	soxCD (D)	sorAB	sqr pres/abs	mcoA	mofA	moxA	mnxG	ccoNO (cbb3)	coxAB (aa3)	cydAB (bd)	UQCRFS1	CYTB	CYC1	ActA	ActB1	ActB2	ActC	ActD
	103	Total # genomes	93.9037	75	2	1	36	34	7	10	26	20	32	81	11	6	10	32	39	25	34	27	27	8	0	19	48	42	55	40	33	0	16	90	1	7	5	0	98	6	33	78	77	78	67	67	67	64	66
	50	Total # genomes - Gallionella	93.1973	41	0	1	24	24	6	6	20	16	22	44	0	5	4	22	20	15	18	15	15	7	0	4	18	17	26	16	14	0	1	43	1	5	0	0	48	5	20	41	40	40	36	37	36	35	36
	34	Total # genomes - Sideroxydans	95.0382	28	1	0	12	10	1	4	6	4	10	30	0	0	6	7	9	3	15	12	12	1	0	14	23	23	24	22	18	0	3	32	0	0	1	0	32	0	9	31	31	32	14	13	14	12	13
	13	Total # genomes - Nitrotoga	93.6615	0	1	0	0	0	0	0	0	0	0	1	11	0	0	0	6	6	0	0	0	0	0	0	5	0	0	0	0	0	12	9	0	0	4	0	13	0	2	1	1	1	13	13	13	13	13
	3	Total # genomes - Ferriphaselus	95.8033	3	0	0	0	0	0	0	0	0	0	3	0	0	0	2	2	0	0	0	0	0	0	1	0	0	2	0	0	0	0	3	0	1	0	0	2	0	1	2	2	2	3	3	3	3	3
	3	Total # genomes - Outliers	92.2033	3	0	0	0	0	0	0	0	0	0	3	0	1	0	1	2	1	1	0	0	0	0	0	2	2	3	2	1	0	0	3	0	1	0	0	3	1	1	3	3	3	1	1	1	1	1
	# of genomes	group	Ave. completeness	cyc2 (cluster 1)	cyc2 (cluster 2)	cyc2 (cluster 3)	mtoA	mtoB	mtrC	mtoC	mtoD	cymA	cyc2 + mtoA	cyc2 or mtoA	nxrAB	narGH	napAB	nasA	nirBD	nirK	nirS	norBC	cNOR	eNOR	nosZ	nifDHK	sat (D)	aprAB (D)	dsrAb (L,D)	dsr, apr, sat	soxAB (L,D)	soxCD (D)	sorAB	sqr pres/abs	mcoA	mofA	moxA	mnxG	ccoNO (cbb3)	coxAB (aa3)	cydAB (bd)	UQCRFS1	CYTB	CYC1	ActA	ActB1	ActB2	ActC	ActD
	103	Total % genomes	93.9037	72.8155	1.94175	0.970874	34.9515	33.0097	6.79612	9.70874	25.2427	19.4175	31.068	78.6408	10.6796	5.82524	9.70874	31.068	37.8641	24.2718	33.0097	26.2136	26.2136	7.76699	0	18.4466	46.6019	40.7767	53.3981	38.835	32.0388	0	15.534	87.3786	0.970874	6.79612	4.85437	0	95.1456	5.82524	32.0388	75.7282	74.7573	75.7282	65.0485	65.0485	65.0485	62.1359	64.0777
	50	Total % genomes - Gallionella	93.1973	82	0	2	48	48	12	12	40	32	44	88	0	10	8	44	40	30	36	30	30	14	0	8	36	34	52	32	28	0	2	86	2	10	0	0	96	10	40	82	80	80	72	74	72	70	72
	34	Total % genomes - Sideroxydans	95.0382	82.3529	2.94118	0	35.2941	29.4118	2.94118	11.7647	17.6471	11.7647	29.4118	88.2353	0	0	17.6471	20.5882	26.4706	8.82353	44.1176	35.2941	35.2941	2.94118	0	41.1765	67.6471	67.6471	70.5882	64.7059	52.9412	0	8.82353	94.1176	0	0	2.94118	0	94.1176	0	26.4706	91.1765	91.1765	94.1176	41.1765	38.2353	41.1765	35.2941	38.2353
	13	Total % genomes - Nitrotoga	93.6615	0	7.69231	0	0	0	0	0	0	0	0	7.69231	84.6154	0	0	0	46.1538	46.1538	0	0	0	0	0	0	38.4615	0	0	0	0	0	92.3077	69.2308	0	0	30.7692	0	100	0	15.3846	7.69231	7.69231	7.69231	100	100	100	100	100
	3	Total % genomes - Ferriphaselus	95.8033	100	0	0	0	0	0	0	0	0	0	100	0	0	0	66.6667	66.6667	0	0	0	0	0	0	33.3333	0	0	66.6667	0	0	0	0	100	0	33.3333	0	0	66.6667	0	33.3333	66.6667	66.6667	66.6667	100	100	100	100	100
	3	Total % genomes - Outliers	92.2033	100	0	0	0	0	0	0	0	0	0	100	0	33.3333	0	33.3333	66.6667	33.3333	33.3333	0	0	0	0	0	66.6667	66.6667	100	66.6667	33.3333	0	0	100	0	33.3333	0	0	100	33.3333	33.3333	100	100	100	33.3333	33.3333	33.3333	33.3333	33.3333
	87	Total percent FeOB	94.6796	82.7586	1.14943	1.14943	41.3793	39.0805	8.04598	11.4943	29.8851	22.9885	36.7816	88.5057	0	5.74713	11.4943	35.6322	35.6322	20.6897	37.931	31.0345	31.0345	9.1954	0	21.8391	47.1264	45.977	59.7701	43.6782	36.7816	0	4.5977	89.6552	1.14943	6.89655	1.14943	0	94.2529	5.74713	34.4828	85.0575	83.908	85.0575	60.9195	60.9195	60.9195	57.4713	59.7701
	13	Total percent NOB	93.6615	0	7.69231	0	0	0	0	0	0	0	0	7.69231	84.6154	0	0	0	46.1538	46.1538	0	0	0	0	0	0	38.4615	0	0	0	0	0	92.3077	69.2308	0	0	30.7692	0	100	0	15.3846	7.69231	7.69231	7.69231	100	100	100	100	100
[truncated: 55 more columns]

## Sheet: Table S5
Name with taxon used in this study	Bin Id (name from orginal database)	Included in Pangenome (Y/N)	Database of origin and accession codes
			NCBI Genome assembly ref.	European Nucleotide Archive (ENA)	JGI IMG Taxon #	Other/Private genomes
Ca_Houarnoksidobacter_IN7	Bethencourt_FZPX01	Y		GCA_900199155.1
Ca_Nitrotoga_AM1P	Nitrotoga_AM1P	Y	GCA_013168275.1		2910041291
Ca_Nitrotoga_CP45	Nitrotoga_CP45_003402375.1_genomic	Y	GCA_003402375.1
Ca_Nitrotoga_fabula_KNB	Nitrotoga_fabula_KNB_genomic	Y		LS423453.1
Ca_Nitrotoga_GL_E1	Candidatus Nitrotoga sp. ASM1610656v1	Y	GCA_016106565.1
Ca_Nitrotoga_GL_H1	Candidatus Nitrotoga sp. ASM1352107v1	Y	GCA_013521075.1
Ca_Nitrotoga_GL_H2	Candidatus Nitrotoga sp. ASM1352110v1	Y	GCA_013521105.1
Ca_Nitrotoga_GL_M1	Candidatus Nitrotoga sp. ASM1610657v1	Y	GCA_016106575.1
Ca_Nitrotoga_GL_O1	Candidatus Nitrotoga sp. ASM1610658v1	Y	GCA_016106585.1
Ca_Nitrotoga_LAW	Nitrotoga_LAW_003402315.1_genomic	Y	GCA_003402315.1
Ca_Nitrotoga_MKT	Nitrotoga_MKT_003402345.1_genomic	Y	GCA_003402345.1
Ca_Nitrotoga_SL_21	3300028178_21	Y			3300028178
Ca_Nitrotoga_SPKER	Nitrotoga_SPKER_003402285.1_genomic	Y	GCA_003402285.1
Ca_Nitrotoga_UBA7399	Gallionellaceae_GCA_002470125.1_UBA7399_3300012006_27	Y	GCA_002470125.1
Ferrigenium_BP06	Gallionellaceae bacterium BP06 2831290873	Y			2831290873
Ferrigenium_KS_1	Gallionellaceae_KS_2565956535	Y			2565956535
Ferrigenium_KS_2	Gallionellaceae_KS_2565956538	Y			2565956538
Ferrigenium_kumadai_An22	Ferrigenium kumadai An22	Y			2927562029
Ferriphaselus_CF_38	CarbFix1_MAG38_Ferriphaselus	Y				Private genome. Provided by the Ménez Lab. Accessions for raw metagenomes SRR3731039, SRR3731040, SRR4188484, and SRR4188643.
Ferriphaselus_amnicola_OYT1	Ferriphaselus_amnicola_OYT1_000974685.2_genomic	Y	GCA_000974685.2
Ferriphaselus_R1	Ferriphaselus_R1_000746095.1_genomic	Y	GCA_000746095.1
Gallionella_9BH_112	Rhiz_9BH 3300045051_112	Y			3300045051
Gallionella_ShG14-8	Ca._Gallionella_acididurans_ShG14-8_001577345.1_genomic	Y	GCA_001577345.1
Gallionella_AHP_13	Gallionella_GCA_002381565.1_3300012003_13	Y			3300012003
Gallionella_AHP_15	Gallionella_GCA_002381565.1_3300012005_15	Y			3300012005
Gallionella_AHS_4121	Gallionella_UBA4121_002381565.1_genomic	Y	GCA_002381565.1
Gallionella_AHS_4737	Gallionella_UBA4737_GCA_002403995.1_ASM240399v1_genomic	Y	GCA_002403995.1
Gallionella_AHS_6045	Gallionella_UBA6045_GCA_002429165.1_ASM242916v1_genomic	Y	GCA_002429165.1
Gallionella_AK_9	3300026271_9	Y			3300026271
Gallionella_BEO_14	3300025481_14	Y			3300025481
Gallionella_BEO_15	3300025553_15	Y			3300025553
Gallionella_CB_2	3300004693_2	Y			3300004693
Gallionella_CB_3	3300025616_3	Y			3300025616
Gallionella_CB_4	3300025436_4	Y			3300025436
Gallionella_CB_4b	3300025595_4	Y			3300025595
Gallionella_CB_6	3300004775_6	Y			3300004775
Gallionella_CB_6b	3300004774_6	Y			3300004774
Gallionella_CB_9	3300025447_9	Y			3300025447
Gallionella_CF_36	CarbFix1_MAG36_Gallionella	Y				Private genome. Provided by the Ménez Lab. Accessions for raw metagenomes SRR3731039, SRR3731040, SRR4188484, and SRR4188643.
Gallionella_CG_15	CG03_land_8_20_14_0_80_cor_Gallionellales_55_15_curated.contigs	Y				Private genome. Provided by the Banfield Lab.
Gallionella_CG_18	CG_4_8_14_3_um_filter_Gallionellales_54_18_curated.contigs	Y				Private genome. Provided by the Banfield Lab.
Gallionella_CG_61	CG_4_9_14_0_8_um_filter_Gallionellales_55_61_curated.contigs	Y				Private genome. Provided by the Banfield Lab.
Gallionella_CG_997	CG1_02_SUB10_Gallionellaceae_56_997_curated.contigs	Y	GCA_001871025.1		2788499945	Private genome. Provided by the Banfield Lab.
Gallionella_DBNF_25	Gallionella sp. MAG 25	Y	GCA_013043965.1
Gallionella_DBNF_26	Gallionella sp. MAG 26	Y	GCA_013044075.1
Gallionella_DP16D	Gallionella sp. DP16D_bin.1	Y	GCA_004298605.1
Gallionella_DWTP_16	Gallionella_P-RSF-IL-16_GCA_013141315.1_ASM1314131v1_genomic	Y	GCA_013141315.1
Gallionella_capsiferriformans_ES2	Gallionella_capsiferriformans_ES2_000145255.1_genomic	Y	GCF_000145255.1
Gallionella_IN14	Bethencourt_FZPZ01	Y		GCA_900199175.1
Gallionella_IN19	Bethencourt_FZPV01	Y		GCA_900198985.1
Gallionella_IN5	Bethencourt_FZPY01	Y		GCA_900199165.1
Gallionella_KB_74	Gallionella_3300013126_74	Y			3300013126
Gallionella_KB_78	Gallionella_3300013131_78	Y			3300013131
Gallionella_KV_32	3300024344_32	Y			3300024344
Gallionella_MDM_16	3300025173_16	Y			3300025173
Gallionella_MDM_17	3300009777_17	Y			3300009777
Gallionella_palsa_1007	Gallionella_palsa_1007_GCA_003153155.1_20120700_P3D_genomic	Y	GCA_003153155.1
Gallionella_palsa_995	Gallionella_palsa_995_GCA_003134595.1_20111000_P3M_genomic	Y	GCA_003134595.1
Gallionella_RIF_110	Gallionellales_bacterium_RIFCSPLOWO2_02_FULL_59_110.contigs	Y	GCA_001801215.1			Private genome. Provided by the Banfield Lab.
Gallionella_RIF_124	Gallionellales_bacterium_GWA2_54_124.contigs	Y	GCA_001801025.1		2721755119
Gallionella_RIF_142	Gallionellales_bacterium_GWA2_60_142.contigs	Y	GCA_001801085.1			Private genome. Provided by the Banfield Lab.
Gallionella_RIF_18	Gallionellales_bacterium_GWA2_60_18.contigs	Y	GCA_001801105.1			Private genome. Provided by the Banfield Lab.
Gallionella_RIF_22	Gallionellales_bacterium_RIFCSPLOWO2_12_FULL_59_22.contigs	Y	GCA_001801255.1			Private genome. Provided by the Banfield Lab.
Gallionella_RIF_47	Gallionellales_bacterium_RIFCSPLOWO2_02_FULL_57_47.contigs	Y	GCA_001801175.1			Private genome. Provided by the Banfield Lab.
Gallionella_TB_08	3300021135_8	Y			3300021135
Gallionella_TB_7	3300020723_7	Y			3300020723
Gallionella_TB_8	3300021136_8	Y			3300021136
Sideroxydans_9BB_43	Bulk_9BB 3300044673_43	Y			3300044673
Sideroxydans_9BH_100	Rhiz_9BH 3300045051_100	Y			3300045051
Sideroxydans_9BH_189	Rhiz_9BH 3300045051_189	Y			3300045051
Sideroxydans_9GH_6	Rhiz_9GH 3300042876_6	Y			3300042876
Sideroxydans_9IH_207	Rhiz_9IH 3300044712_207	Y			3300044712
Sideroxydans_9IH_78	Rhiz_9IH 3300044712_78	Y			3300044712
Sideroxydans_BSS_16	3300042902_16	Y			3300042902
Sideroxydans_CC_14	3300027841_14	Y			3300027841
Sideroxydans_CDW	Sideroxydans sp. ASM1382448v1	Y	GCA_013824485.1
Sideroxydans_CF_37	CarbFix1_MAG37_Sideroxydans	Y				Private genome. Provided by the Ménez Lab. Accessions for raw metagenomes SRR3731039, SRR3731040, SRR4188484, and SRR4188643.
Sideroxydans_CG_210	Gallionella sp. CG_2015-01t_59_210	Y	GCA_009992105.1
Sideroxydans_CL21	Sideroxydans_sp_CL21_LR699166	Y		LR699166.1
Sideroxydans_CP_18	Sideroxydans_3300014149_18	Y			3300014149
Sideroxydans_CP_19	Sideroxydans_3300003890_19	Y			3300003890
Sideroxydans_CP_30	Sideroxydans_3300003892_30	Y			3300003892
Sideroxydans_DWTP_08	Sideroxydans_WB-IL-08_GCA_013140695.1_ASM1314069v1_genomic	Y	GCA_013140695.1
Sideroxydans_DWTP_18	Sideroxydans_P-RSF-IL-18_GCA_013141275.1_ASM1314127v1_genomic	Y	GCA_013141275.1
Sideroxydans_lithotrophicus_ES1	Sideroxydans_lithotrophicus_ES1_000025705.1_genomic	Y	GCA_000025705.1
Sideroxydans_GW715	Gallionellaceae GW715_bin.18	Y	GCA_004297065.1
Sideroxydans_IN3	Bethencourt_FZPW01	Y		GCA_900199125.1
Sideroxydans_KW_1	uncultured Gallionellaceae bacterium freshwater MAG --- A2_bin-0123	Y	GCA_903876625.1
Sideroxydans_KW_2	uncultured Gallionellaceae bacterium freshwater MAG --- A2_bin-1030	Y	GCA_903913145.1
Sideroxydans_KW_3	uncultured Gallionellaceae bacterium freshwater MAG --- A-2_bin-323	Y	GCA_903936545.1
Sideroxydans_KW_4	uncultured Gallionellaceae bacterium freshwater MAG --- A-3_bin-248	Y	GCA_903944825.1
Sideroxydans_KW_5	uncultured Gallionellaceae bacterium freshwater MAG --- A-2_bin-155	Y	GCA_903958425.1
Sideroxydans_LS_28	Gallionellaceae_3300009158_28	Y			3300009158
Sideroxydans_MH_6222	Gallionellaceae_UBA6222_GCA_002421915.1_ASM242191v1_genomic	Y	GCA_002421915.1
Sideroxydans_MJ	uncultured Gallionellaceae bacterium freshwater MAG --- MJ-time_bin-5145	Y	GCA_903847155.1
Sideroxydans_OI_S222	Sideroxydans sp. ASM1379185v1	Y	GCA_013791855.1
Sideroxydans_palsa_1006	Gallionellaceae_palsa_1006_GCA_003151655.1_20120700_P3D_genomic	Y	GCA_003151655.1
Sideroxydans_RIF_24	3300025154_24	Y			3300025154
Sideroxydans_SO_47	Sideroxydans_3300014208_47	Y			3300014208
Sideroxydans_WG	Sideroxydans sp. ASM1162031v1	Y	GCA_011620315.1
Sideroxydans_X3_21	Gallionellaceae bacterium isolate X3_MetaBAT.21	Y	GCA_009773615.1
Ukn_Gallionellaceae_RINZ	Sideroxydans sp. ASM1612445v1	Y	GCA_016124455.1
Ukn_Gallionellaceae_X1_29	Gallionellaceae bacterium isolate X1_MetaBAT.29	Y	GCA_008080515.1
Ferrigenium_BP1	Gallionellaceae bacterium BP1 2831209445	N			2831209445
NA	Gallionella sp. ASM1788086v1	N	GCA_017880865.1
NA	Gallionella_UBA10129_003523045.1_genomic	N	GCA_003523045.1
NA	Gallionella_3300002247_1	N			3300002247
NA	Gallionella_3300002009_3	N			3300002009
NA	3300004066_1	N			3300004066
NA	3300004776_7	N			3300004776
NA	3300005301_2	N			3300005301
NA	3300005585_29	N			3300005585
NA	3300005938_6	N			3300005938
NA	3300006086_20	N			3300006086
NA	3300020155_20	N			3300020155
NA	3300020171_14	N			3300020171
NA	3300020717_7	N			3300020717
NA	3300020729_6	N			3300020729
NA	3300021074_25	N			3300021074
NA	3300021075_46	N			3300021075
NA	3300021601_26	N			3300021601
NA	3300025495_12	N			3300025495
NA	3300025562_6	N			3300025562
NA	3300025619_18	N			3300025619
NA	3300026196_20	N			3300026196
NA	3300027688_42	N			3300027688
NA	3300027697_39	N			3300027697
NA	3300027733_31	N			3300027733
NA	3300027815_68	N			3300027815
NA	3300027841_21	N			3300027841
NA	3300027878_112	N			3300027878
NA	3300033486_16	N			3300033486
NA	3300037361_7	N			3300037361
NA	3300038474_9	N			3300038474
NA	3300042876_144	N			3300042876
NA	Bethencourt_FZPU01	N		GCA_900199135.1
NA	Bethencourt_OESW01	N		GCA_900241025.1
NA	Candidatus Nitrotoga sp. ASM1610653v1	N	GCA_016106535.1
NA	CG_4_10_14_3_um_filter_Gallionellaceae_60_1069_curated.contigs	N	GCA_002784105.1		2788499941
NA	CG_4_10_14_3_um_filter_Gallionellales_54_96_curated.contigs	N				Private genome. Provided by the Banfield Lab.
NA	CG_4_9_14_0_8_um_filter_Gallionellaceae_60_335_curated.contigs	N	GCA_002789215.1		2788499942
NA	CG_4_9_14_0_8_um_filter_Gallionellales_59_50_curated.contigs	N				Private genome. Provided by the Banfield Lab.
NA	CG_SAG_2014_w16S_Gallionellales7_59_1.contigs	N				Private genome. Provided by the Banfield Lab.
NA	CG02_land_8_20_14_3_00_150_Gallionellaceae_60_115_curated.contigs	N	GCA_002781005.1		2788499940
NA	CG08_land_8_20_14_0_20_Gallionellales_59_87_curated.contigs	N				Private genome. Provided by the Banfield Lab.
NA	CG1_02_FULL_Gallionella_53_2027_curated.contigs	N				Private genome. Provided by the Banfield Lab.
NA	CG1_02_FULL_Gallionellaceae_60_325_curated.contigs	N	GCA_001871255.1		2788499944
NA	CG1_02_SUB10_Sideroxydans_60_65_curated.contigs	N				Private genome. Provided by the Banfield Lab.
NA	CG1_02_SUB100_Gallionellaceae_60_948_curated.contigs	N	GCA_001872865.1		2788499943
NA	CG11_big_fil_rev_8_21_14_0_20_Gallionellaceae_60_62_curated.contigs	N	GCA_002787455.1		2788499939
NA	CG17_big_fil_post_rev_8_21_14_2_50_Gallionellales_54_146_curated.contigs	N				Private genome. Provided by the Banfield Lab.
NA	CG2_30_FULL_Sideroxydans_60_573_curated.contigs	N				Private genome. Provided by the Banfield Lab.
NA	CG2_30_SUB10_Gallionella_55_71_curated.contigs	N				Private genome. Provided by the Banfield Lab.
NA	CG2_30_SUB10_Sideroxydans_MEGABIN_59_55_curated.contigs	N				Private genome. Provided by the Banfield Lab.
NA	Gallionella sp. ASM1788094v1	N	GCA_017880945.1
NA	Gallionella sp. CG_2015-01t_55_6	N	GCA_009991585.1
NA	Gallionella sp. CG_2015-04_60_578	N	GCA_009994885.1
NA	Gallionella sp. CG_2015-08_60_391	N	GCA_009994165.1
NA	Gallionella_3300001402_8	N			3300001402
NA	Gallionella_3300011013_36	N			3300011013
NA	Gallionella_3300012964_67	N			3300012964
NA	Gallionella_3300013132_112	N			3300013132
NA	Gallionella_3300015191_12	N			3300015191
NA	Gallionella_3300015264_16	N			3300015264
NA	Gallionella_GCA_002381565.1_3300011987_7	N	GCA_002381565.1		3300011987
NA	Gallionella_GCA_002429165.1_3300012005_14	N	GCA_002429165.1		3300012005
NA	Gallionella_P-RSF-IL-23_GCA_013141195.1_ASM1314119v1_genomic	N	GCA_013141195.1
NA	Gallionella_SCGC_AAA018-N21_GCA_000379385.1_ASM37938v1_genomic	N	GCA_000379385.1		2264867016
NA	Gallionella_UBA4666_GCA_002405315.1_ASM240531v1_genomic	N	GCA_002405315.1
NA	Gallionella_UBA5154_GCA_002413725.1_ASM241372v1_genomic	N	GCA_002413725.1
NA	Gallionella_UBA9342_GCA_003530225.1_ASM353022v1_genomic	N	GCA_003530225.1
NA	Gallionellaceae bacterium ASM988519v1	N	GCA_009885195.1
NA	Gallionellaceae bacterium isolate X1_MaxBin.016	N	GCA_006218055.1
NA	Gallionellaceae bacterium METH_ENR_7	N	GCA_905339125.1
NA	Gallionellaceae SZUA-464	N	GCA_003251895.1
NA	Gallionellaceae_3300009181_56	N			3300009181
NA	Gallionellaceae_UBA10128_GCA_003521785.1_ASM352178v1_genomic	N	GCA_003521785.1
NA	Gallionellaceae_UBA1605_GCA_002321645.1_ASM232164v1_genomic	N	GCA_002321645.1
NA	Gallionellaceae_UBA2239_GCA_002347615.1_ASM234761v1_genomic	N	GCA_002347615.1
NA	Gallionellaceae_UBA5126_GCA_002414205.1_ASM241420v1_genomic	N	GCA_002414205.1
NA	Gallionellales bacterium 24-53-125	N	GCA_002257185.1
NA	Gallionellales bacterium 35-53-114	N	GCA_002281365.1
NA	Gallionellales bacterium 39-52-133	N	GCA_002278935.1
NA	Gallionellales_bacterium_GWA2_55_18.contigs	N	GCA_001801055.1			Private genome. Provided by the Banfield Lab.
NA	Gallionellales_bacterium_GWE2_58_10.contigs	N				Private genome. Provided by the Banfield Lab.
NA	Gallionellales_bacterium_RBG_16_56_9.contigs	N				Private genome. Provided by the Banfield Lab.
NA	Gallionellales_bacterium_RBG_16_57_15.contigs	N				Private genome. Provided by the Banfield Lab.
NA	Gallionellales_bacterium_RIFCSPHIGHO2_02_FULL_57_16.contigs	N				Private genome. Provided by the Banfield Lab.
NA	Gallionellales_bacterium_RIFCSPLOWO2_02_58_13.contigs	N				Private genome. Provided by the Banfield Lab.
NA	Gallionellales_bacterium_RIFCSPLOWO2_02_60_31.contigs	N				Private genome. Provided by the Banfield Lab.
NA	Gallionellales_bacterium_RIFCSPLOWO2_12_FULL_57_18.contigs	N				Private genome. Provided by the Banfield Lab.
NA	Gallionellales_bacterium_RIFOXYB12_FULL_54_9.contigs	N				Private genome. Provided by the Banfield Lab.
NA	Gallionellales_bacterium_RIFOXYD12_FULL_53_10.contigs	N	GCA_001802355.1
NA	Gallionellales_bacterium_RIFOXYD2_FULL_52_7.contigs	N				Private genome. Provided by the Banfield Lab.
NA	Gallionellales_UBA7399_GCA_002470125.1_ASM247012v1_genomic	N	GCA_002470125.1
NA	GWA2_Gallionellales_59_43.contigs	N				Private genome. Provided by the Banfield Lab.
NA	GWB2_Gallionellales_58_32.contigs	N				Private genome. Provided by the Banfield Lab.
NA	Mariprofundis ferrooxydans PV-1	N	GCA_000153765.1
NA	Nitrosomonadales bacterium SZUA-261	N	GCA_003235435.1
NA	Sideroxydans_3300013132_128	N			3300013132
NA	Sideroxydans_3300014720_66	N			3300014720
NA	Sideroxydans_GWF2_59_14	N	GCA_001830485.1		2721755281
NA	Sideroxydans_sp._RIFOXYB12_FULL_59_6.contigs	N	GCA_001830495.1		2713897367
NA	Sideroxydans_sp._RIFOXYD2_FULL_59_7.contigs	N	GCA_001830535.1		2724678945
NA	Sulfuricella_BIN3_001914305.1_genomic	N	GCA_001914305.1
NA	Sulfuricella_denitrificans_002632355.1_genomic	N	GCA_002632355.1
NA	Sulfuricella_denitrificans_skB26_000297055.2_genomic	N	GCF_000297055.2
NA	Sulfuricella_T08_000971475.1_genomic	N	GCF_000971475.1
NA	Sulfuriferula_AH1_002162035.1_genomic	N	GCA_002162035
NA	Sulfuriferula_multivorans_003851125.1_genomic	N	GCF_003851125.1
NA	Sulfuriferula_nivalis_GCA_009937995.1_ASM993799v1_genomic	N	GCA_009937995.1
NA	Sulfuriferula_plumbiphila_Gro7_GCF_009938015.1_ASM993801v1_genomic	N	GCF_009938015.1
NA	Sulfuriferula_plumbiphila_NBRC_GCF_007992375.1_ASM799237v1_genomic	N	GCF_007992375.1
NA	Sulfuriferula_thiophila_mst6_003864975.1_genomic	N	GCF_003864975.1
NA	Sulfuriferula_WB-IL-01_GCA_013140765.1_ASM1314076v1_genomic	N	GCA_013140765.1
NA	Sulfurirhabdus_autotrophica_BiS0_003864995.1_genomic	N	GCF_003864995.1
NA	Sulfurirhabdus_autotrophica_DSM_GCF_004346685.1_ASM434668v1_genomic	N	GCF_004346685.1
NA	Sulfuritalea_hydrogenivorans_sk43H_GCA_000828635.1_ASM82863v1_genomic	N	GCF_000828635.1
NA	uncultured Gallionellaceae bacterium freshwater MAG --- Ja_bin-0946	N	GCA_903917155.1
NA	uncultured Gallionellaceae bacterium freshwater MAG --- Ja2_bin-1108	N	GCA_903868315.1
NA	uncultured Gallionellaceae bacterium freshwater MAG --- Loc090519-7m_bin-0667	N	GCA_903957965.1
NA	uncultured Gallionellaceae bacterium freshwater MAG --- Loc090721-8-6m_bin-0200	N	GCA_903934415.1
NA	uncultured Gallionellaceae bacterium freshwater MAG --- Loc090721-8m_bin-610	N	GCA_903939425.1
NA	uncultured Gallionellaceae bacterium freshwater MAG --- Umea_bin-06401	N	GCA_903835305.1
NA	Rhiz_9BH 3300045051_169	N			3300045051
NA	Rhiz_9GH 3300042876_144	N			3300042876
NA	Rhiz_9IH 3300044712_186	N			3300044712
NA	Gallionellaceae_UBA12482_GCA_003445795.1_ASM344579v1_genomic	N	GCA_003445795.1
NA	3300042196_100	N			3300042196
NA	Gallionellaceae bacterium KS-T3 2878407288	N			2878407288

## Sheet: Table S6
Code	Location
AHP	Axel Heiberg Permafrost
AHS	Axel Heiberg Soil
AK	Alaska
BEO	Barrow Environmental Observatory
BP	Bremen Pond (NRFeOB)
BSS	Black Sea Sediment
CB	Crystal Bog
CC	Crawford Collection
CDW	Champaign, Illinois (drinking water)
CF	CarbFix (MAGs from Benedict)
CG	Crystal Geyser
CP	Chocolate Pots (Yellowstone National Park)
CR	Chersky, Russia
DBNF	Daniel Boone National Forest (AMD site)
DWTP	Dutch drinking water treatment plant
GL	Great Lakes + Underscores: H - Huron, E - Erie, M - Michigan, O - Ontario
IN	Aquifer in Brittany (Western France)
KB	Kabuno Bay, Congo
KS	KS culture (NRFeOB)
KV	Kolumbo Volcano
KW	Kuujjuarapik-Whapmagoostui, Canada
LS	Lake Simoncouche
MDM	Microbial Dark Matter
MH	Medicine Hat (glauconitic field)
MJ	Mekkojärvi, Finland
OI	Olkiluoto Island
RIF	Rifle Aquifer
RINZ	Raoul Island, New Zealand (caldera hot spring)
RW	Riverton Wyoming
SC	Straub Culture (NRFeOB)
SL	Sakinaw Lake
SO	Southern Ontario
TB	Trout Bog
WG	Wietze, Germany (oil contaminated soil)
9BH	Delaware Rice Rhizosphere
9IH	Delaware Rice Rhizosphere
9BB	Delaware Rice Rhizosphere
9GH	Delaware Rice Rhizosphere
